# Supplementary material for: CD177 modulates the function and homeostasis of tumor-infiltrating regulatory T cells
Source: Nat Commun. 2021 Oct 1;12:5764. doi: 10.1038/s41467-021-26091-4 (PMC8486774; doi:10.1038/s41467-021-26091-4)
Supplement: Supplementary file 5 — Supplemental Data 1 [file 41467_2021_26091_MOESM5_ESM.xlsx]

## Sheet: Renal_TMvPB_differentialMarkers
Supplementary Data 1. DEGs between TI-Tregs and PB-Tregs from ccRCC single cell RNAseq
DEGs calculated based on fold change and percentage of cell expressing these genes
Wilcoxon rank sum test with p-values adjusted using the Bonferroni method
Genes	avg_logFC	pct.TM	pct.PB	pct.Difference	p_val	p_val_adj
HSPA1B	6.01171	0.643	0.012	0.631	1.85e-39	3.41e-35
NR4A1	5.86231	0.514	0	0.514	3.15e-29	5.8e-25
HSPA1A	5.32758	0.685	0.075	0.61	6.23e-40	1.15e-35
HSPA6	5.23367	0.101	0	0.101	2.89e-05	0.533005
CD177	4.85793	0.202	0	0.202	7.18e-10	1.32e-05
CCL4L2	4.51161	0.075	0	0.075	0.000366541	1
EGR1	4.46736	0.312	0.006	0.306	3.65e-15	6.73e-11
GEM	4.32085	0.193	0	0.193	1.9e-09	3.5e-05
AC145110.1	4.2199	0.197	0	0.197	1.29e-09	2.37e-05
CCL3	4.08547	0.061	0	0.061	0.00139011	1
RHOB	3.96571	0.385	0.025	0.36	3.01e-18	5.54e-14
IL1R2	3.95654	0.171	0	0.171	2.25e-08	0.000414803
RBKS	3.93993	0.166	0	0.166	3.94e-08	0.000726028
CISH	3.93549	0.24	0.006	0.234	2.57e-11	4.73e-07
CXCL13	3.91171	0.007	0	0.007	0.290769	1
SERPINH1	3.90922	0.124	0	0.124	3.02e-06	0.0557204
ASB2	3.87414	0.195	0	0.195	1.56e-09	2.88e-05
NR4A3	3.83678	0.22	0.006	0.214	2.92e-10	5.38e-06
IGLV3-1	3.81357	0.113	0	0.113	8.64e-06	0.159171
TRBV5-6	3.78876	0.023	0	0.023	0.0550664	1
CCL22	3.75516	0.061	0	0.061	0.00139011	1
TBC1D8	3.70563	0.162	0	0.162	5.71e-08	0.00105212
EBI3	3.68794	0.139	0	0.139	6.1e-07	0.0112492
HILPDA	3.64813	0.108	0	0.108	1.45e-05	0.267726
PHLDA2	3.64702	0.12	0	0.12	4.3e-06	0.0791773
MZB1	3.63929	0.148	0	0.148	2.47e-07	0.0045602
SERTAD1	3.4695	0.371	0.012	0.359	4.65e-18	8.57e-14
C3AR1	3.46256	0.11	0	0.11	1.22e-05	0.225198
ATF3	3.45194	0.362	0.019	0.343	6.08e-17	1.12e-12
SDC4	3.44213	0.129	0	0.129	1.78e-06	0.0328024
CDKN1A	3.40518	0.422	0.025	0.397	2.52e-20	4.65e-16
CCL4	3.38914	0.146	0.012	0.134	3.14e-06	0.0578962
LINC00519	3.37856	0.105	0	0.105	2.05e-05	0.378007
CCL20	3.36866	0.11	0.006	0.104	4.1e-05	0.756361
RGS16	3.36429	0.092	0	0.092	6.79e-05	1
TNIP3	3.34814	0.117	0	0.117	6.1e-06	0.112343
XCL1	3.34313	0.042	0	0.042	0.00861728	1
CH25H	3.26463	0.059	0	0.059	0.0016411	1
FOSB	3.23844	0.643	0.062	0.581	1.26e-35	2.32e-31
HLF	3.22468	0.077	0	0.077	0.000310019	1
PHLDA1	3.21557	0.672	0.075	0.597	8.4e-38	1.55e-33
LINC01281	3.17072	0.082	0	0.082	0.000187321	1
KLHL18	3.16154	0.113	0	0.113	8.64e-06	0.159171
NDFIP2	3.16079	0.343	0.019	0.324	5.17e-16	9.52e-12
CLEC7A	3.15923	0.209	0.006	0.203	1.25e-09	2.3e-05
SMPD3	3.13239	0.096	0	0.096	4.83e-05	0.890298
FANCL	3.11866	0.148	0.006	0.142	7.59e-07	0.0139916
GNG8	3.11449	0.162	0.006	0.156	1.97e-07	0.00362356
CCR8	3.08847	0.519	0.031	0.488	9.15e-27	1.69e-22
CCL3L3	3.06605	0.044	0	0.044	0.00729827	1
C1QB	3.06323	0.049	0	0.049	0.00443711	1
APOE	3.04775	0.047	0	0.047	0.00523722	1
ZBED2	3.03678	0.087	0	0.087	0.000112928	1
CLNK	3.02642	0.084	0	0.084	0.000158285	1
SLC4A2	3.01071	0.096	0	0.096	4.83e-05	0.890299
CREM	3.00444	0.697	0.075	0.622	1.53e-39	2.81e-35
FAIM2	3.00217	0.082	0	0.082	0.000187321	1
C1QC	2.98885	0.049	0	0.049	0.00443711	1
TUBA3D	2.98504	0.03	0	0.03	0.0278073	1
LINC01588	2.98038	0.199	0.012	0.187	1.16e-08	0.000213227
LAPTM4B	2.97693	0.091	0	0.091	8.05e-05	1
GADD45G	2.97247	0.166	0.012	0.154	3.78e-07	0.00696698
UNQ6494	2.97234	0.077	0	0.077	0.000310019	1
ARL4A	2.90007	0.481	0.056	0.425	1.85e-22	3.41e-18
ICAM1	2.88654	0.16	0.012	0.148	6.91e-07	0.0127298
SERPINE2	2.87376	0.166	0.012	0.154	3.74e-07	0.00688859
FOS	2.8694	0.855	0.181	0.674	4.45e-50	8.2e-46
NR4A2	2.86874	0.666	0.075	0.591	3.93e-36	7.25e-32
ID2	2.86752	0.498	0.056	0.442	2.25e-23	4.14e-19
LAYN	2.85638	0.422	0.044	0.378	3.32e-19	6.11e-15
C1QA	2.84715	0.04	0	0.04	0.0101767	1
ACTG2	2.82248	0.047	0	0.047	0.00523722	1
SPATA2L	2.8088	0.064	0	0.064	0.000997088	1
TNF	2.79338	0.148	0.019	0.129	7.37e-06	0.135839
CDKN2B	2.78293	0.057	0	0.057	0.00193721	1
IL1B	2.7477	0.026	0	0.026	0.0390557	1
XCL2	2.72945	0.038	0	0.038	0.0120212	1
UEVLD	2.67847	0.063	0	0.063	0.00117739	1
TNFRSF9	2.67823	0.559	0.056	0.503	3.71e-27	6.84e-23
CH507-42P11.8	2.67439	0.063	0	0.063	0.00117739	1
TNFRSF4	2.67035	0.601	0.144	0.457	2e-26	3.69e-22
DGCR5	2.66251	0.057	0	0.057	0.00193721	1
AKAP5	2.64659	0.064	0	0.064	0.000997088	1
ARHGAP31	2.643	0.068	0	0.068	0.000714777	1
APOC1	2.64184	0.04	0	0.04	0.0101767	1
ZNF331	2.6405	0.535	0.069	0.466	6.95e-25	1.28e-20
RASGRF2	2.63677	0.059	0	0.059	0.0016411	1
LRG1	2.63097	0.056	0	0.056	0.00228659	1
TNFSF14	2.62973	0.132	0.006	0.126	4.54e-06	0.0836499
FSTL3	2.59785	0.012	0	0.012	0.161113	1
ERRFI1	2.57209	0.049	0	0.049	0.00443711	1
ABI3	2.5595	0.23	0.019	0.211	1.16e-09	2.14e-05
FBXO2	2.5575	0.057	0	0.057	0.00193721	1
HMOX1	2.54332	0.085	0.006	0.079	0.000464517	1
RASGEF1B	2.53917	0.061	0	0.061	0.00139011	1
MYO5C	2.53789	0.056	0	0.056	0.00228659	1
RP11-291B21.2	2.53631	0.024	0	0.024	0.046349	1
SPEF2	2.53435	0.044	0	0.044	0.00729827	1
ARG2	2.53068	0.044	0	0.044	0.00729827	1
RGS1	2.5258	0.906	0.344	0.562	9.78e-56	1.8e-51
RGCC	2.51272	0.648	0.138	0.51	4.61e-30	8.49e-26
IGLC2	2.50863	0.038	0	0.038	0.0120212	1
IL1R1	2.49231	0.091	0.006	0.085	0.000265215	1
CCL5	2.49061	0.207	0.025	0.182	5.25e-08	0.000966996
MMP9	2.48736	0.045	0	0.045	0.00618209	1
LINC00589	2.4858	0.052	0	0.052	0.0031853	1
LINC01480	2.48543	0.035	0	0.035	0.0167896	1
WDSUB1	2.4746	0.049	0	0.049	0.00443711	1
TNFRSF18	2.47118	0.7	0.131	0.569	3.24e-35	5.98e-31
TSPAN13	2.46881	0.049	0	0.049	0.00443711	1
SKIL	2.46827	0.181	0.019	0.162	2.32e-07	0.00426848
BHLHE40-AS1	2.45526	0.052	0	0.052	0.0031853	1
FMNL3	2.45508	0.122	0.006	0.116	1.25e-05	0.229871
CXCR6	2.44896	0.392	0.044	0.348	1.23e-16	2.27e-12
BMPR2	2.44152	0.054	0	0.054	0.00269883	1
PDGFA	2.42935	0.051	0	0.051	0.00375942	1
PRKCDBP	2.42544	0.106	0.006	0.1	6.12e-05	1
CTC-490G23.2	2.42445	0.134	0.006	0.128	4.07e-06	0.0749144
SRGAP3	2.42317	0.085	0.012	0.073	0.0011824	1
CHAC2	2.41686	0.051	0	0.051	0.00375942	1
PLAGL1	2.41506	0.049	0	0.049	0.00443711	1
TNFRSF8	2.40545	0.056	0	0.056	0.00228659	1
SOX4	2.40282	0.157	0.025	0.132	8.25e-06	0.152093
ENTPD3-AS1	2.39206	0.051	0	0.051	0.00375942	1
PAK1IP1	2.37488	0.08	0.006	0.074	0.000707214	1
RGS2	2.35269	0.408	0.062	0.346	2.34e-16	4.3e-12
HSPE1	2.35029	0.817	0.394	0.423	7.26e-38	1.34e-33
AHSP	2.33705	0.044	0	0.044	0.00729827	1
NEK10	2.32685	0.04	0	0.04	0.0101767	1
SVIL-AS1	2.32613	0.051	0	0.051	0.00375942	1
DUSP2	2.32608	0.718	0.181	0.537	3.77e-34	6.94e-30
HEG1	2.3254	0.038	0	0.038	0.0120212	1
DPYSL2	2.32007	0.11	0.006	0.104	4.39e-05	0.808714
OTUD7B	2.31263	0.049	0	0.049	0.00443711	1
PLAUR	2.29831	0.031	0	0.031	0.0234896	1
FAH	2.29252	0.045	0	0.045	0.00618209	1
VDR	2.29041	0.094	0.006	0.088	0.00020066	1
CAMK1	2.28859	0.157	0.019	0.138	2.91e-06	0.0536591
CD9	2.28262	0.026	0	0.026	0.0390557	1
KCNK5	2.27732	0.031	0	0.031	0.0234895	1
HSPH1	2.2755	0.571	0.106	0.465	1.11e-24	2.05e-20
ADARB2	2.27022	0.038	0	0.038	0.0120212	1
TNFSF9	2.25741	0.044	0	0.044	0.00729827	1
TNS3	2.25703	0.044	0	0.044	0.00729827	1
TP53INP2	2.25162	0.038	0	0.038	0.0120212	1
CGA	2.24375	0.01	0	0.01	0.194869	1
IER5	2.24323	0.174	0.019	0.155	5.96e-07	0.0109833
SUOX	2.23595	0.066	0.006	0.06	0.00267242	1
EGR3	2.23308	0.024	0	0.024	0.046349	1
ZEB1-AS1	2.21967	0.038	0	0.038	0.0120212	1
CCL2	2.21316	0.003	0	0.003	0.456376	1
ZNF80	2.21037	0.03	0	0.03	0.0278073	1
GLA	2.2073	0.199	0.031	0.168	3.21e-07	0.00591014
CKS2	2.20728	0.376	0.069	0.307	7.34e-14	1.35e-09
CD8A	2.20092	0.066	0.006	0.06	0.00282886	1
PLA2G4C	2.18809	0.037	0	0.037	0.0142042	1
TGFBI	2.18268	0.028	0	0.028	0.0329416	1
MS4A7	2.18138	0.026	0	0.026	0.0390557	1
DNAJB1	2.18104	0.885	0.769	0.116	5.25e-33	9.67e-29
MAFF	2.15761	0.113	0.012	0.101	8.87e-05	1
E2F6	2.15147	0.033	0	0.033	0.019854	1
HBEGF	2.15064	0.024	0	0.024	0.046349	1
RP11-539I5.1	2.15032	0.033	0	0.033	0.019854	1
TSPYL2	2.14223	0.456	0.075	0.381	6.84e-18	1.26e-13
ULBP2	2.14124	0.061	0.006	0.055	0.00444267	1
GFI1	2.14121	0.037	0	0.037	0.0142042	1
LINC01137	2.14029	0.037	0	0.037	0.0142042	1
STAC	2.13951	0.057	0.006	0.051	0.00613654	1
CD83	2.13809	0.39	0.1	0.29	4.19e-13	7.72e-09
ZNF799	2.13758	0.035	0	0.035	0.0167896	1
FAM124B	2.13483	0.031	0	0.031	0.0234896	1
CXCL16	2.12691	0.035	0	0.035	0.0167896	1
BHLHE40	2.12358	0.206	0.038	0.168	3.78e-07	0.0069674
ADPRH	2.12057	0.075	0.006	0.069	0.00120649	1
NIPA1	2.11918	0.037	0	0.037	0.0142042	1
TTC4	2.10885	0.061	0.006	0.055	0.00441134	1
PHLDA3	2.10775	0.033	0	0.033	0.019854	1
F11R	2.10614	0.064	0.006	0.058	0.00315875	1
B4GALT5	2.0992	0.035	0	0.035	0.0167896	1
SMAD1	2.09416	0.028	0	0.028	0.0329416	1
ZNF683	2.09212	0.045	0.006	0.039	0.0201933	1
MIR155HG	2.09077	0.321	0.094	0.227	2.06e-09	3.79e-05
RP11-493L12.5	2.08617	0.035	0	0.035	0.0167896	1
DDX31	2.08357	0.031	0	0.031	0.0234896	1
MUC12	2.07861	0.033	0	0.033	0.019854	1
NAMPT	2.07437	0.618	0.175	0.443	5.13e-26	9.46e-22
CNKSR2	2.07312	0.033	0	0.033	0.019854	1
DNAJB4	2.07292	0.425	0.094	0.331	3.33e-15	6.13e-11
CCR5	2.07212	0.091	0.012	0.079	0.000752295	1
NTRK1	2.07137	0.035	0	0.035	0.0167896	1
GCNT1	2.0546	0.183	0.019	0.164	2.81e-07	0.00518349
STIP1	2.05395	0.286	0.05	0.236	2.64e-10	4.86e-06
TNFRSF13B	2.05308	0.188	0.006	0.182	1.54e-08	0.000283591
KRT86	2.05202	0.031	0.006	0.025	0.0755212	1
SH2D2A	2.05181	0.608	0.138	0.47	5.03e-26	9.27e-22
LTA	2.05042	0.305	0.056	0.249	8.82e-11	1.63e-06
G0S2	2.05016	0.014	0	0.014	0.133799	1
DNAJA4	2.04738	0.056	0.006	0.05	0.00777561	1
SPP1	2.03127	0.009	0	0.009	0.237083	1
DNAJA1	2.02764	0.746	0.362	0.384	6.74e-31	1.24e-26
CTD-3252C9.4	2.0244	0.206	0.025	0.181	7.35e-08	0.00135473
AP001258.4	2.02132	0.044	0.006	0.038	0.0232939	1
TRIB1	2.01397	0.186	0.044	0.142	5.23e-06	0.0964377
ANKRD35	2.01197	0.031	0	0.031	0.0234896	1
SLC1A5	2.01127	0.125	0.019	0.106	7.11e-05	1
RP1-207H1.3	2.00541	0.033	0	0.033	0.019854	1
ADGRE1	2.00112	0.035	0	0.035	0.0167896	1
B3GALT2	1.9982	0.028	0	0.028	0.0329416	1
CDKN2A	1.99754	0.345	0.062	0.283	3e-12	5.54e-08
IGHV1-3	1.9851	0.031	0	0.031	0.0234896	1
NFIL3	1.98339	0.037	0	0.037	0.0142042	1
AMPD3	1.97762	0.033	0	0.033	0.019854	1
CES4A	1.973	0.059	0.006	0.053	0.00526778	1
EIF4A3	1.97055	0.348	0.075	0.273	6.88e-12	1.27e-07
MDM1	1.96797	0.033	0	0.033	0.019854	1
RND1	1.95966	0.023	0	0.023	0.0550664	1
NEDD9	1.95172	0.538	0.112	0.426	1.92e-21	3.54e-17
DUSP3	1.95046	0.03	0	0.03	0.0278073	1
RP11-850A17.1	1.94893	0.026	0	0.026	0.0390557	1
SOS2	1.9471	0.03	0	0.03	0.0278073	1
COA7	1.94061	0.037	0	0.037	0.0142042	1
AKR1C1	1.92993	0.021	0	0.021	0.0655107	1
PCNA	1.92724	0.186	0.031	0.155	1.16e-06	0.021336
DIRAS3	1.92689	0.047	0.006	0.041	0.0169153	1
SGK1	1.92527	0.146	0.038	0.108	0.000154153	1
ANKRD37	1.92263	0.216	0.038	0.178	1.68e-07	0.00309751
CD8B	1.92156	0.056	0.012	0.044	0.0201156	1
TGFBR1	1.92126	0.049	0.006	0.043	0.0141205	1
SDS	1.91909	0.01	0	0.01	0.194869	1
RASGEF1A	1.91857	0.033	0	0.033	0.019854	1
TOMM34	1.91472	0.103	0.012	0.091	0.000250558	1
CXCL8	1.91412	0.016	0	0.016	0.111506	1
SIK2	1.91334	0.084	0.012	0.072	0.00150036	1
KCNQ1OT1	1.9121	0.026	0	0.026	0.0390557	1
FGGY	1.91161	0.078	0.012	0.066	0.00244508	1
MRC1	1.90987	0.031	0	0.031	0.0234896	1
HS3ST1	1.90873	0.017	0	0.017	0.0931889	1
NFKBID	1.90778	0.085	0.019	0.066	0.00368963	1
TYROBP	1.90664	0.099	0.019	0.08	0.000984109	1
CXorf40A	1.90488	0.164	0.025	0.139	5.09e-06	0.0938736
PPP2CB	1.89938	0.024	0	0.024	0.046349	1
RP11-1100L3.8	1.89896	0.021	0	0.021	0.0655107	1
B3GNT5	1.89738	0.03	0	0.03	0.0278073	1
HAVCR2	1.89065	0.132	0.019	0.113	3.85e-05	0.710298
KIR2DL3	1.88646	0.019	0	0.019	0.0780596	1
ANKRD33B	1.88508	0.021	0	0.021	0.0655107	1
DIAPH2-AS1	1.88458	0.028	0	0.028	0.0329416	1
CHGB	1.88448	0.023	0	0.023	0.0550664	1
PIK3CD-AS2	1.87976	0.045	0.006	0.039	0.0195761	1
UTP6	1.87951	0.07	0.012	0.058	0.00546296	1
CRIM1	1.87872	0.026	0	0.026	0.0390557	1
S100B	1.87469	0.024	0	0.024	0.046349	1
RDH13	1.87319	0.024	0	0.024	0.046349	1
C15orf39	1.8729	0.052	0.006	0.046	0.01026	1
RXRG	1.86978	0.028	0	0.028	0.0329416	1
CDO1	1.86973	0.007	0	0.007	0.290769	1
ZFP36	1.86561	0.922	0.625	0.297	2.04e-45	3.76e-41
CEP55	1.86523	0.026	0	0.026	0.0390557	1
ORMDL2	1.86468	0.27	0.056	0.214	4.85e-09	8.93e-05
LENG8-AS1	1.86462	0.023	0	0.023	0.0550664	1
PNP	1.86381	0.183	0.038	0.145	4.52e-06	0.0833292
ST3GAL3	1.85573	0.03	0	0.03	0.0278073	1
DLGAP3	1.85494	0.026	0	0.026	0.0390557	1
C17orf96	1.8546	0.024	0	0.024	0.046349	1
COL9A2	1.85009	0.167	0.025	0.142	3.79e-06	0.0698414
PRLR	1.84557	0.019	0	0.019	0.0780596	1
C14orf80	1.8451	0.026	0	0.026	0.0390557	1
TRGV3	1.84054	0.035	0.006	0.029	0.0536836	1
RYR1	1.84051	0.028	0	0.028	0.0329416	1
DVL3	1.83494	0.021	0	0.021	0.0655107	1
CDK6	1.83405	0.197	0.031	0.166	5.36e-07	0.009872
WNT10A	1.83239	0.113	0.019	0.094	0.000248579	1
ZNF446	1.83121	0.023	0	0.023	0.0550664	1
PLEKHG2	1.82393	0.064	0.006	0.058	0.00340284	1
LAT2	1.81996	0.094	0.019	0.075	0.0014249	1
RNASEH2A	1.81938	0.094	0.012	0.082	0.000593449	1
MICAL3	1.81543	0.054	0.006	0.048	0.008777	1
FCGR2A	1.8107	0.021	0	0.021	0.0655107	1
IER3	1.80985	0.075	0.006	0.069	0.00131004	1
SOCS1	1.8093	0.254	0.062	0.192	9.09e-08	0.00167529
LINC01358	1.80902	0.028	0	0.028	0.0329416	1
SLC31A2	1.80681	0.066	0.006	0.06	0.00283891	1
ID1	1.80497	0.028	0	0.028	0.0329416	1
HIP1	1.8046	0.049	0.006	0.043	0.0140715	1
TGIF2	1.80367	0.091	0.012	0.079	0.000810214	1
PAQR4	1.80259	0.024	0	0.024	0.046349	1
CUL9	1.80116	0.27	0.056	0.214	5.92e-09	0.000109058
PTGDS	1.79979	0.003	0	0.003	0.456376	1
CREB3L3	1.79766	0.026	0	0.026	0.0390557	1
SEMA4A	1.79761	0.057	0.012	0.045	0.0167198	1
TFCP2	1.79621	0.03	0	0.03	0.0278073	1
LAMA2	1.7907	0.023	0	0.023	0.0550664	1
KLF4	1.78728	0.021	0	0.021	0.0655107	1
ZSCAN21	1.78637	0.023	0	0.023	0.0550664	1
ZG16B	1.78036	0.031	0.006	0.025	0.0750184	1
APOC4-APOC2	1.78014	0.019	0	0.019	0.0780596	1
CALY	1.77874	0.019	0	0.019	0.0780596	1
ZNF611	1.77609	0.051	0.006	0.045	0.0122472	1
BAG3	1.77304	0.26	0.106	0.154	1.17e-05	0.215657
NEU1	1.77217	0.246	0.069	0.177	5.86e-07	0.0107893
SNAI1	1.76909	0.024	0	0.024	0.046349	1
WLS	1.76843	0.021	0	0.021	0.0655107	1
FASLG	1.76777	0.03	0	0.03	0.0278073	1
MICAL2	1.76631	0.197	0.031	0.166	5.25e-07	0.00967096
SLC12A5	1.76419	0.019	0	0.019	0.0780596	1
ARHGAP18	1.76301	0.216	0.031	0.185	7.6e-08	0.00140029
RASAL1	1.76095	0.035	0.006	0.029	0.0535027	1
AREG	1.76041	0.089	0.019	0.07	0.00271255	1
ATP1A4	1.76021	0.021	0	0.021	0.0655107	1
BATF	1.75758	0.85	0.431	0.419	6.18e-39	1.14e-34
ZCWPW1	1.75414	0.021	0	0.021	0.0655107	1
SERPINE1	1.75268	0.014	0	0.014	0.133799	1
SLC27A4	1.74897	0.017	0	0.017	0.0931889	1
PHF8	1.74872	0.094	0.019	0.075	0.0014384	1
ZNF700	1.74809	0.023	0	0.023	0.0550664	1
ZFYVE21	1.74572	0.04	0.006	0.034	0.0325468	1
TUBB4B	1.74352	0.517	0.138	0.379	3.17e-18	5.84e-14
RBM4B	1.74242	0.054	0.006	0.048	0.00886947	1
TTYH3	1.7402	0.026	0	0.026	0.0390557	1
BTN2A2	1.738	0.082	0.019	0.063	0.00448253	1
CSF1	1.73698	0.092	0.012	0.08	0.000751777	1
ZNF16	1.7341	0.023	0	0.023	0.0550664	1
MAP3K14-AS1	1.73408	0.07	0.006	0.064	0.00215819	1
EXD2	1.73334	0.023	0	0.023	0.0550664	1
C1orf132	1.73018	0.066	0.006	0.06	0.0028999	1
BIK	1.72925	0.021	0	0.021	0.0655107	1
RASD1	1.72799	0.01	0	0.01	0.194869	1
ZNF672	1.72787	0.075	0.019	0.056	0.0080807	1
MLLT4	1.71743	0.019	0	0.019	0.0780596	1
SEPP1	1.71723	0.017	0	0.017	0.0931889	1
SETD6	1.71513	0.045	0.006	0.039	0.0199169	1
CXCL2	1.71378	0.016	0	0.016	0.111506	1
DUSP1	1.71298	0.936	0.556	0.38	2.7e-40	4.98e-36
LINC00309	1.70839	0.017	0	0.017	0.0931889	1
TAF13	1.7069	0.054	0.006	0.048	0.00886947	1
OLR1	1.70508	0.012	0	0.012	0.161113	1
APEX2	1.7048	0.092	0.012	0.08	0.000722096	1
ASMT	1.70328	0.021	0	0.021	0.0655107	1
NCEH1	1.70199	0.021	0	0.021	0.0655107	1
DSN1	1.7009	0.028	0.006	0.022	0.105786	1
FBLN7	1.6984	0.307	0.081	0.226	2.51e-09	4.62e-05
CEP83	1.69767	0.073	0.019	0.054	0.00993079	1
CBY1	1.69254	0.026	0	0.026	0.0390557	1
RHOD	1.69164	0.019	0	0.019	0.0780596	1
ATP1B1	1.68721	0.321	0.1	0.221	4.76e-09	8.76e-05
PMCH	1.68522	0.11	0.056	0.054	0.0361267	1
RP11-121P12.1	1.68408	0.024	0	0.024	0.046349	1
TOR1AIP2	1.68378	0.152	0.038	0.114	9.77e-05	1
PDLIM7	1.68341	0.063	0.019	0.044	0.0251269	1
C17orf67	1.68253	0.054	0.006	0.048	0.0090255	1
ADAP1	1.6817	0.037	0.006	0.031	0.0452147	1
RHEBL1	1.67593	0.042	0.006	0.036	0.0280069	1
TCN2	1.67581	0.019	0	0.019	0.0780596	1
OLFM2	1.67492	0.136	0.044	0.092	0.000730439	1
DUSP4	1.67405	0.843	0.375	0.468	2.98e-37	5.5e-33
PHLPP1	1.67339	0.019	0	0.019	0.0780596	1
CTD-2026K11.4	1.67186	0.017	0	0.017	0.0931889	1
CD200	1.67055	0.038	0.006	0.032	0.0388801	1
HSP90AA1	1.66621	0.97	0.856	0.114	4.28e-44	7.89e-40
KDM2B	1.66506	0.188	0.044	0.144	7.29e-06	0.134387
ALAS1	1.66504	0.094	0.019	0.075	0.00155068	1
IL9R	1.66382	0.021	0	0.021	0.0655107	1
EMC9	1.6625	0.111	0.012	0.099	0.0001139	1
ZNF765	1.66171	0.031	0.006	0.025	0.0752695	1
PTGDR	1.66137	0.021	0	0.021	0.0655107	1
CSRNP1	1.66131	0.554	0.175	0.379	6.31e-19	1.16e-14
ETV7	1.66043	0.101	0.025	0.076	0.001921	1
USP51	1.65894	0.019	0	0.019	0.0780596	1
RFX2	1.65694	0.023	0	0.023	0.0550664	1
AC147651.4	1.65583	0.021	0	0.021	0.0655107	1
KBTBD8	1.65497	0.091	0.019	0.072	0.00213557	1
GADD45A	1.65432	0.408	0.138	0.27	1.1e-11	2.02e-07
FILIP1L	1.65314	0.017	0	0.017	0.0931889	1
TBC1D4	1.6527	0.596	0.238	0.358	5.62e-20	1.04e-15
SLC25A44	1.65214	0.061	0.012	0.049	0.0124756	1
KLRC2	1.65125	0.017	0	0.017	0.0931889	1
NFKBIA	1.64875	0.822	0.456	0.366	3.02e-30	5.56e-26
DHRS4-AS1	1.64792	0.068	0.012	0.056	0.0067391	1
SLC25A19	1.64689	0.045	0.006	0.039	0.0201585	1
HSPB1	1.64626	0.672	0.369	0.303	1.41e-18	2.59e-14
LINC01012	1.6444	0.024	0	0.024	0.046349	1
TRAV4	1.6427	0.099	0.031	0.068	0.00570461	1
UBE2T	1.63885	0.054	0.006	0.048	0.00899411	1
IGHV4-61	1.63787	0.016	0	0.016	0.111506	1
FAM131A	1.63775	0.016	0	0.016	0.111506	1
S100Z	1.63739	0.014	0	0.014	0.133799	1
PAGE5	1.63415	0.016	0	0.016	0.111506	1
CRHR1	1.63255	0.04	0.006	0.034	0.0327698	1
SLC41A2	1.63128	0.017	0	0.017	0.0931889	1
TNFAIP3	1.63095	0.932	0.544	0.388	1.04e-46	1.92e-42
ADRB2	1.6287	0.037	0.006	0.031	0.0464553	1
FAM174B	1.6287	0.016	0	0.016	0.111506	1
CTSC	1.62848	0.902	0.538	0.364	6.86e-44	1.26e-39
MAGEH1	1.62647	0.294	0.112	0.182	5.67e-07	0.0104558
LFNG	1.61795	0.033	0.006	0.027	0.0635507	1
ETS2	1.61628	0.035	0.006	0.029	0.053865	1
FITM2	1.61416	0.017	0	0.017	0.0931889	1
PIK3AP1	1.61262	0.026	0	0.026	0.0390557	1
TRIP6	1.6123	0.024	0	0.024	0.046349	1
LMCD1	1.60649	0.179	0.044	0.135	1.63e-05	0.299458
TRAV10	1.60609	0.024	0.006	0.018	0.152081	1
PMEPA1	1.60489	0.017	0	0.017	0.0931889	1
DGUOK-AS1	1.60485	0.023	0	0.023	0.0550664	1
KLRC3	1.60388	0.017	0	0.017	0.0931889	1
RP11-24F11.2	1.60379	0.019	0	0.019	0.0780596	1
FOSL1	1.60267	0.016	0	0.016	0.111506	1
CLIC4	1.60206	0.024	0	0.024	0.046349	1
DFNB31	1.60149	0.124	0.025	0.099	0.000267031	1
ZNF678	1.5999	0.033	0.006	0.027	0.0635507	1
CSF1R	1.59884	0.014	0	0.014	0.133799	1
EXOSC4	1.59563	0.075	0.012	0.063	0.00356965	1
LMNA	1.59468	0.51	0.212	0.298	1.06e-13	1.95e-09
IFT22	1.59455	0.019	0	0.019	0.0780596	1
RP11-214O1.2	1.59325	0.021	0	0.021	0.0655107	1
ZNF589	1.59311	0.021	0	0.021	0.0655107	1
KDM6B	1.59087	0.214	0.044	0.17	8.28e-07	0.0152556
MRM1	1.59083	0.021	0	0.021	0.0655107	1
DYRK1B	1.58919	0.061	0.019	0.042	0.0293504	1
CDKL2	1.58819	0.019	0	0.019	0.0780596	1
PLEK	1.58728	0.103	0.025	0.078	0.00172778	1
ZNF17	1.5844	0.019	0	0.019	0.0780596	1
PPIP5K1	1.58324	0.016	0	0.016	0.111506	1
ZBTB17	1.5823	0.071	0.012	0.059	0.00490725	1
EPAS1	1.58213	0.021	0	0.021	0.0655107	1
TBX21	1.58141	0.084	0.012	0.072	0.00167365	1
BCL2L1	1.58127	0.305	0.088	0.217	1.31e-08	0.000241786
TRGV2	1.58049	0.012	0	0.012	0.161113	1
PRKAG2-AS1	1.58009	0.064	0.006	0.058	0.00346343	1
FN1	1.57719	0.01	0	0.01	0.194869	1
OSM	1.57617	0.033	0.006	0.027	0.0644089	1
SMAD7	1.57235	0.073	0.012	0.061	0.0043094	1
HSPD1	1.57191	0.632	0.3	0.332	2.06e-18	3.8e-14
QSOX2	1.5696	0.021	0	0.021	0.0655107	1
LINC01353	1.56879	0.014	0	0.014	0.133799	1
IGF1	1.56778	0.01	0	0.01	0.194869	1
OPA3	1.56486	0.054	0.006	0.048	0.00908861	1
IFNG	1.56339	0.101	0.038	0.063	0.0109844	1
CCDC71L	1.56215	0.042	0.006	0.036	0.0284894	1
ZNF641	1.56191	0.033	0.006	0.027	0.0639786	1
SEC14L2	1.56174	0.038	0.006	0.032	0.0390124	1
ZNF79	1.56123	0.021	0	0.021	0.0655107	1
EGR2	1.55997	0.066	0.012	0.054	0.00799541	1
GNGT2	1.55792	0.059	0.012	0.047	0.0148316	1
C3	1.55548	0.012	0	0.012	0.161113	1
H2AFX	1.55129	0.179	0.038	0.141	9.92e-06	0.182733
OTOF	1.55064	0.017	0	0.017	0.0931889	1
DNAJB5	1.54376	0.017	0	0.017	0.0931889	1
HSP90AB1	1.54134	0.937	0.719	0.218	3.75e-39	6.92e-35
IL23R	1.54006	0.019	0	0.019	0.0780596	1
HYPK	1.53944	0.08	0.019	0.061	0.00562262	1
GRAMD4	1.53922	0.063	0.012	0.051	0.0110318	1
CPVL	1.53753	0.016	0	0.016	0.111506	1
CCDC152	1.53699	0.014	0	0.014	0.133799	1
INPP1	1.5332	0.12	0.031	0.089	0.000811159	1
ATXN2	1.53252	0.066	0.019	0.047	0.018757	1
SIGLEC12	1.53144	0.019	0	0.019	0.0780596	1
MIR4458HG	1.53137	0.017	0	0.017	0.0931889	1
COL5A1	1.53064	0.019	0	0.019	0.0780596	1
CTD-2357A8.3	1.53053	0.016	0	0.016	0.111506	1
HYI	1.53044	0.056	0.012	0.044	0.02024	1
ZBTB32	1.53019	0.094	0.031	0.063	0.00802218	1
C17orf107	1.52997	0.019	0	0.019	0.0780596	1
N6AMT1	1.52928	0.04	0.006	0.034	0.0329941	1
CNTLN	1.52864	0.017	0	0.017	0.0931889	1
EVI5	1.5285	0.016	0	0.016	0.111506	1
FHL3	1.52795	0.071	0.019	0.052	0.0121525	1
DAG1	1.52793	0.019	0	0.019	0.0780596	1
SOCS3	1.52712	0.247	0.069	0.178	6.99e-07	0.0128879
C10orf128	1.52636	0.07	0.019	0.051	0.0142664	1
SRR	1.52415	0.019	0	0.019	0.0780596	1
FOSL2	1.52375	0.2	0.05	0.15	6.31e-06	0.116193
ZC3H12A	1.52347	0.275	0.069	0.206	5.46e-08	0.00100551
MYO7A	1.52318	0.021	0	0.021	0.0655107	1
EDNRB	1.52257	0.016	0	0.016	0.111506	1
CXorf21	1.5206	0.056	0.019	0.037	0.0493277	1
TAF4B	1.51902	0.019	0	0.019	0.0780596	1
H1F0	1.5185	0.014	0	0.014	0.133799	1
DTL	1.51842	0.016	0	0.016	0.111506	1
GPR137B	1.51832	0.071	0.019	0.052	0.0120822	1
AFAP1	1.51794	0.019	0	0.019	0.0780596	1
C2orf42	1.51724	0.051	0.006	0.045	0.0126356	1
TIGD7	1.51586	0.014	0	0.014	0.133799	1
SSH1	1.51346	0.064	0.012	0.052	0.00945246	1
MRPL18	1.51242	0.416	0.119	0.297	3.83e-12	7.06e-08
ZNF549	1.51241	0.019	0	0.019	0.0780596	1
TRGV8	1.51166	0.01	0	0.01	0.194869	1
RP11-254F7.2	1.51086	0.014	0	0.014	0.133799	1
FRAT2	1.50964	0.037	0.012	0.025	0.117506	1
RP11-492E3.2	1.50819	0.016	0	0.016	0.111506	1
HDAC11	1.50703	0.014	0	0.014	0.133799	1
CYFIP1	1.50645	0.04	0.006	0.034	0.0329941	1
PARD6G-AS1	1.50571	0.01	0	0.01	0.194869	1
C5AR1	1.50537	0.014	0	0.014	0.133799	1
NADK2	1.5024	0.021	0	0.021	0.0655107	1
RAB33A	1.50047	0.186	0.056	0.13	4.09e-05	0.752955
CCND2	1.4994	0.551	0.175	0.376	9.65e-18	1.78e-13
STARD5	1.49628	0.017	0	0.017	0.0931889	1
TAF1A	1.496	0.016	0	0.016	0.111506	1
ARSD	1.49481	0.016	0	0.016	0.111506	1
PAK4	1.49473	0.019	0	0.019	0.0780596	1
DIAPH3	1.4947	0.01	0	0.01	0.194869	1
CADM1	1.49448	0.103	0.031	0.072	0.00399177	1
ARHGEF18	1.49423	0.031	0.006	0.025	0.0752695	1
RP11-152N13.5	1.4931	0.016	0	0.016	0.111506	1
TRAV12-1	1.493	0.049	0.012	0.037	0.0408908	1
IL4I1	1.49236	0.028	0.006	0.022	0.106135	1
PPP1R15A	1.49185	0.84	0.444	0.396	7.85e-33	1.45e-28
NFS1	1.49113	0.061	0.012	0.049	0.0128725	1
OASL	1.49022	0.101	0.025	0.076	0.00213551	1
RP11-462G2.1	1.48658	0.007	0	0.007	0.290769	1
SAYSD1	1.48649	0.148	0.038	0.11	0.000161471	1
FBXO36	1.48621	0.017	0	0.017	0.0931889	1
LIN7A	1.48542	0.024	0.006	0.018	0.148665	1
CLPTM1L	1.48421	0.045	0.006	0.039	0.0204729	1
CTC-329D1.2	1.48421	0.019	0	0.019	0.0780596	1
LIPH	1.48366	0.016	0	0.016	0.111506	1
MARCKS	1.48166	0.019	0	0.019	0.0780596	1
B3GAT1	1.48149	0.021	0	0.021	0.0655107	1
ZDHHC13	1.48052	0.063	0.012	0.051	0.0110318	1
ZNF500	1.47983	0.016	0	0.016	0.111506	1
RP11-178C3.2	1.4798	0.017	0	0.017	0.0931889	1
LAIR2	1.47664	0.542	0.181	0.361	8.38e-16	1.54e-11
U47924.31	1.47219	0.014	0	0.014	0.133799	1
NFKB2	1.47217	0.228	0.056	0.172	8.75e-07	0.01612
NCAPH2	1.4715	0.082	0.019	0.063	0.00470453	1
FUOM	1.47146	0.132	0.031	0.101	0.000283883	1
IGFL2	1.47019	0.01	0	0.01	0.194869	1
CXCR3	1.46948	0.49	0.15	0.34	8.36e-15	1.54e-10
CHST2	1.46778	0.021	0	0.021	0.0655107	1
CRADD	1.46706	0.181	0.05	0.131	3.87e-05	0.713315
SETD9	1.46701	0.031	0.006	0.025	0.0755212	1
ZNF222	1.46557	0.009	0	0.009	0.237083	1
SFT2D3	1.4637	0.019	0	0.019	0.0780596	1
PHACTR1	1.46316	0.014	0	0.014	0.133799	1
ZNF10	1.46297	0.134	0.031	0.103	0.000257153	1
FAM161B	1.46273	0.021	0.006	0.015	0.210518	1
LPAR5	1.46062	0.028	0.006	0.022	0.105437	1
BCDIN3D	1.45934	0.031	0.006	0.025	0.0760267	1
SLAMF1	1.45892	0.484	0.188	0.296	1.22e-12	2.24e-08
CX3CR1	1.45789	0.031	0.006	0.025	0.0757736	1
MTBP	1.45669	0.014	0	0.014	0.133799	1
SERPINB9	1.45511	0.331	0.088	0.243	1.08e-09	1.99e-05
RNF187	1.45408	0.223	0.062	0.161	3.16e-06	0.0583102
TMPRSS3	1.45392	0.016	0	0.016	0.111506	1
IFRD1	1.45388	0.432	0.131	0.301	2.06e-12	3.8e-08
ZNF526	1.45292	0.024	0.006	0.018	0.14915	1
INPP5F	1.45105	0.164	0.056	0.108	0.000308614	1
SLCO4A1	1.45105	0.033	0.006	0.027	0.0648415	1
FSCN1	1.45104	0.016	0	0.016	0.111506	1
MYO1D	1.45091	0.016	0	0.016	0.111506	1
SLC25A4	1.45024	0.077	0.019	0.058	0.00810867	1
RP11-930P14.2	1.44985	0.012	0	0.012	0.161113	1
SEPT7	1.44945	0.031	0.006	0.025	0.0755212	1
RPGR	1.4452	0.028	0.006	0.022	0.105786	1
MFSD6	1.44485	0.099	0.025	0.074	0.00248344	1
BRMS1L	1.44347	0.026	0.006	0.02	0.125552	1
CTSL	1.44059	0.033	0.006	0.027	0.0650588	1
BPHL	1.44051	0.026	0.006	0.02	0.125552	1
GGH	1.44027	0.019	0	0.019	0.0780596	1
IDH1	1.43903	0.051	0.012	0.039	0.0326636	1
RP11-108M9.4	1.43884	0.031	0.006	0.025	0.0755212	1
PPIL1	1.43847	0.066	0.019	0.047	0.0193524	1
CD86	1.43843	0.017	0	0.017	0.0931889	1
HYAL3	1.43827	0.016	0	0.016	0.111506	1
HGH1	1.43708	0.024	0.006	0.018	0.148665	1
KIF21A	1.43705	0.082	0.019	0.063	0.005011	1
SETMAR	1.43606	0.017	0	0.017	0.0931889	1
MAPRE3	1.43606	0.012	0	0.012	0.161113	1
TOX2	1.4351	0.117	0.044	0.073	0.00477249	1
AHR	1.43284	0.383	0.138	0.245	4.66e-10	8.59e-06
ELAC1	1.43248	0.049	0.012	0.037	0.038641	1
GPAM	1.43209	0.017	0	0.017	0.0931889	1
FAM50B	1.43135	0.063	0.019	0.044	0.026131	1
C15orf48	1.43035	0.012	0	0.012	0.161113	1
ZNF616	1.4284	0.014	0	0.014	0.133799	1
SFMBT2	1.42818	0.038	0.006	0.032	0.0395452	1
HIP1R	1.42771	0.03	0.006	0.024	0.0894985	1
EOMES	1.42741	0.028	0.006	0.022	0.105786	1
TSC22D1	1.42544	0.038	0.006	0.032	0.0400842	1
NMB	1.42434	0.066	0.019	0.047	0.0196841	1
PM20D1	1.42354	0.014	0	0.014	0.133799	1
PCAT6	1.42134	0.014	0	0.014	0.133799	1
CEACAM1	1.41989	0.061	0.012	0.049	0.0132392	1
ADAM28	1.41696	0.023	0.006	0.017	0.178517	1
MYEF2	1.41642	0.033	0.012	0.021	0.159083	1
SMIM24	1.41433	0.014	0	0.014	0.133799	1
SUCLG2-AS1	1.4127	0.014	0	0.014	0.133799	1
INIP	1.41268	0.129	0.025	0.104	0.00017906	1
CHPF	1.41211	0.054	0.012	0.042	0.0241122	1
ATP10D	1.41006	0.073	0.019	0.054	0.0105599	1
ZC3H10	1.40925	0.012	0	0.012	0.161113	1
AGBL2	1.40883	0.014	0	0.014	0.133799	1
AC069363.1	1.40739	0.019	0	0.019	0.0780596	1
TRAV39	1.40653	0.033	0.006	0.027	0.0646249	1
PVALB	1.40442	0.01	0	0.01	0.194869	1
NCR1	1.40372	0.019	0	0.019	0.0780596	1
DNLZ	1.40351	0.014	0	0.014	0.133799	1
RBM12	1.40282	0.087	0.019	0.068	0.00310218	1
MAP1LC3A	1.39877	0.155	0.044	0.111	0.000195525	1
ICA1	1.39779	0.26	0.075	0.185	4.45e-07	0.00819697
NUP35	1.39748	0.042	0.006	0.036	0.0287823	1
MELK	1.39747	0.017	0	0.017	0.0931889	1
TUBA1C	1.39732	0.341	0.125	0.216	2.04e-08	0.000375697
SETBP1	1.39547	0.016	0	0.016	0.111506	1
TRAV35	1.39543	0.023	0.012	0.011	0.411371	1
CDC42EP4	1.39528	0.012	0	0.012	0.161113	1
GZMH	1.39265	0.087	0.006	0.081	0.000418497	1
SLC35E4	1.3926	0.038	0.012	0.026	0.100119	1
C21orf91	1.39088	0.298	0.094	0.204	7.22e-08	0.00133075
ARHGEF12	1.39011	0.122	0.025	0.097	0.000357435	1
RASL11A	1.39003	0.016	0	0.016	0.111506	1
CTH	1.38964	0.021	0.006	0.015	0.210518	1
KLHL25	1.38882	0.017	0	0.017	0.0931889	1
FNDC3B	1.3878	0.166	0.038	0.128	3.77e-05	0.694172
PTGR2	1.38672	0.014	0	0.014	0.133799	1
LINC00847	1.38632	0.178	0.05	0.128	5.34e-05	0.983157
ZNRD1-AS1	1.38631	0.014	0	0.014	0.133799	1
MOB1B	1.38547	0.071	0.012	0.059	0.00526641	1
TMEM86B	1.38378	0.012	0	0.012	0.161113	1
RAB20	1.38119	0.014	0	0.014	0.133799	1
LIMA1	1.38096	0.258	0.081	0.177	8.19e-07	0.0150923
RP11-166B2.8	1.38061	0.03	0.006	0.024	0.0894985	1
IL21R	1.37944	0.326	0.106	0.22	1.82e-08	0.000336162
JUNB	1.37892	0.943	0.8	0.143	1.06e-38	1.95e-34
CBFB	1.37799	0.233	0.075	0.158	5.23e-06	0.0962979
STAT4	1.37685	0.387	0.112	0.275	1.23e-11	2.27e-07
TOP3A	1.3761	0.047	0.012	0.035	0.0459663	1
TMEM229B	1.37595	0.035	0.006	0.029	0.054964	1
ZNF670-ZNF695	1.37513	0.017	0	0.017	0.0931889	1
GEMIN5	1.37365	0.023	0.006	0.017	0.1768	1
HPSE	1.37355	0.044	0.006	0.038	0.0244396	1
TUBG1	1.3726	0.031	0.006	0.025	0.0762805	1
FAM110A	1.37254	0.225	0.075	0.15	1.38e-05	0.253457
ZFAND5	1.37233	0.617	0.244	0.373	1.16e-18	2.14e-14
SENCR	1.37121	0.012	0	0.012	0.161113	1
MBOAT1	1.36796	0.068	0.019	0.049	0.0164542	1
HIST1H2BJ	1.36617	0.024	0.006	0.018	0.149635	1
INO80B	1.36468	0.016	0	0.016	0.111506	1
MYADM	1.36385	0.286	0.112	0.174	2.39e-06	0.0440955
NPW	1.36384	0.012	0	0.012	0.161113	1
TMEM136	1.36367	0.044	0.006	0.038	0.0244396	1
NOM1	1.36286	0.035	0.012	0.023	0.137109	1
ZNF232	1.36108	0.012	0	0.012	0.161113	1
RP13-580F15.2	1.35939	0.035	0.006	0.029	0.0547795	1
JUN	1.35924	0.859	0.556	0.303	1.34e-23	2.47e-19
AP003774.1	1.35867	0.012	0	0.012	0.161113	1
IL18RAP	1.35679	0.016	0	0.016	0.111506	1
ACTRT3	1.356	0.003	0	0.003	0.456376	1
LACC1	1.3549	0.045	0.006	0.039	0.0209705	1
FLJ37035	1.35482	0.012	0	0.012	0.161113	1
ZNF561	1.35467	0.059	0.019	0.04	0.0350274	1
MAOB	1.35372	0.01	0	0.01	0.194869	1
CHRNA5	1.35209	0.014	0	0.014	0.133799	1
ZFP36L1	1.35174	0.784	0.444	0.34	1.18e-23	2.18e-19
KCNH4	1.35155	0.019	0	0.019	0.0780596	1
MED31	1.35142	0.214	0.056	0.158	4.05e-06	0.074594
SNX33	1.35142	0.012	0	0.012	0.161113	1
RASSF4	1.35062	0.017	0	0.017	0.0931889	1
PRRG4	1.35003	0.017	0	0.017	0.0931889	1
COCH	1.34988	0.01	0	0.01	0.194869	1
SEMA7A	1.34977	0.014	0	0.014	0.133799	1
ZDHHC14	1.34961	0.014	0	0.014	0.133799	1
TRMT6	1.3496	0.087	0.025	0.062	0.00735232	1
PLOD1	1.34782	0.023	0	0.023	0.0550664	1
CTLA4	1.3478	0.725	0.394	0.331	1.2e-20	2.22e-16
FBXO45	1.34677	0.049	0.006	0.043	0.0152369	1
MCM2	1.34643	0.026	0.006	0.02	0.125552	1
TMSB4Y	1.34519	0.014	0	0.014	0.133799	1
APOBEC3H	1.34478	0.122	0.031	0.091	0.000771026	1
IER5L	1.34406	0.019	0	0.019	0.0780596	1
B3GALT6	1.34397	0.014	0	0.014	0.133799	1
SPATS2L	1.34347	0.169	0.05	0.119	0.000138285	1
LACTB2	1.34232	0.124	0.038	0.086	0.00146361	1
CDH24	1.34225	0.017	0	0.017	0.0931889	1
EGR4	1.34187	0.01	0	0.01	0.194869	1
SLC16A3	1.34181	0.07	0.025	0.045	0.0315124	1
FLVCR2	1.34082	0.047	0.006	0.041	0.0178128	1
MAT2A	1.34051	0.272	0.081	0.191	3.32e-07	0.00611345
FBP1	1.33975	0.016	0	0.016	0.111506	1
RP3-510D11.2	1.3397	0.014	0	0.014	0.133799	1
FAM109B	1.33967	0.016	0	0.016	0.111506	1
PPM1F	1.33955	0.019	0	0.019	0.0780596	1
CAPSL	1.33953	0.01	0	0.01	0.194869	1
MSRB1	1.33815	0.071	0.025	0.046	0.0267464	1
DNPH1	1.33814	0.674	0.338	0.336	1.37e-20	2.53e-16
EPOR	1.33784	0.094	0.025	0.069	0.00392861	1
CACNA2D4	1.33784	0.098	0.038	0.06	0.0130837	1
EVI2A	1.33552	0.289	0.112	0.177	1.38e-06	0.0254283
TREX1	1.33531	0.016	0	0.016	0.111506	1
RDH10	1.33078	0.014	0	0.014	0.133799	1
MC1R	1.32974	0.012	0	0.012	0.161113	1
TMED7	1.32972	0.047	0.019	0.028	0.102107	1
CYCS	1.32906	0.803	0.444	0.359	1.06e-26	1.95e-22
VCAM1	1.32822	0.01	0	0.01	0.194869	1
RHOC	1.32728	0.509	0.156	0.353	1.12e-14	2.06e-10
IVNS1ABP	1.324	0.477	0.181	0.296	3.44e-12	6.34e-08
KLF6	1.32234	0.953	0.762	0.191	1.6e-35	2.96e-31
ZNF256	1.32217	0.014	0	0.014	0.133799	1
CNKSR1	1.32198	0.012	0	0.012	0.161113	1
GIN1	1.32161	0.044	0.006	0.038	0.0247758	1
LMF1	1.32106	0.037	0.012	0.025	0.117506	1
BMF	1.32001	0.012	0	0.012	0.161113	1
AMT	1.31937	0.012	0	0.012	0.161113	1
S100A2	1.31894	0.014	0	0.014	0.133799	1
ZFAND2A	1.31888	0.35	0.188	0.162	1.5e-05	0.276523
RUSC1	1.3188	0.071	0.025	0.046	0.0275212	1
EREG	1.31681	0.009	0	0.009	0.237083	1
RP11-42I10.1	1.31638	0.01	0	0.01	0.194869	1
RP11-872J21.3	1.31524	0.014	0	0.014	0.133799	1
PIP5K1B	1.31489	0.026	0.006	0.02	0.126377	1
METRNL	1.31439	0.059	0.006	0.053	0.00579155	1
C16orf45	1.31396	0.057	0.012	0.045	0.0183462	1
CACYBP	1.3131	0.702	0.444	0.258	2.5e-17	4.6e-13
FLJ20021	1.31147	0.024	0.006	0.018	0.149635	1
ZNF420	1.30997	0.049	0.012	0.037	0.0395751	1
EFHD2	1.30916	0.251	0.075	0.176	1.24e-06	0.0227762
SIK1	1.30819	0.012	0	0.012	0.161113	1
KRT23	1.30786	0.017	0	0.017	0.0931889	1
CARD16	1.30744	0.855	0.5	0.355	1.22e-30	2.24e-26
EEF1A2	1.30717	0.01	0	0.01	0.194869	1
ZNF2	1.30654	0.016	0	0.016	0.111506	1
ZKSCAN4	1.30607	0.014	0	0.014	0.133799	1
ZNF785	1.30604	0.012	0	0.012	0.161113	1
RP11-692D12.1	1.30451	0.009	0	0.009	0.237083	1
KCTD21	1.30398	0.016	0	0.016	0.111506	1
FAM3C	1.30277	0.101	0.025	0.076	0.00229716	1
PCOLCE	1.30254	0.01	0	0.01	0.194869	1
CTNNA1	1.30229	0.176	0.056	0.12	0.000140942	1
FAM98A	1.30206	0.045	0.012	0.033	0.0543326	1
CHST14	1.30202	0.016	0	0.016	0.111506	1
INTS3	1.30124	0.056	0.006	0.05	0.00805114	1
PFKFB3	1.30106	0.188	0.056	0.132	6.14e-05	1
INO80C	1.30101	0.106	0.031	0.075	0.00314146	1
SPRED2	1.30098	0.016	0	0.016	0.111506	1
RP11-475E11.9	1.29962	0.01	0	0.01	0.194869	1
RAB11FIP1	1.29894	0.305	0.112	0.193	3.87e-07	0.00712739
AC018816.3	1.29861	0.01	0	0.01	0.194869	1
ERI2	1.2977	0.016	0	0.016	0.111506	1
WIPI1	1.29757	0.04	0.012	0.028	0.084308	1
SMG9	1.29644	0.078	0.031	0.047	0.0305112	1
PTP4A3	1.29531	0.162	0.05	0.112	0.000305598	1
SNHG22	1.29406	0.012	0	0.012	0.161113	1
ADSSL1	1.29319	0.014	0	0.014	0.133799	1
TMEM68	1.29282	0.047	0.006	0.041	0.0180591	1
C7orf50	1.2921	0.289	0.088	0.201	1.57e-07	0.00289814
LTC4S	1.29159	0.037	0.006	0.031	0.0474045	1
BTG2	1.29092	0.676	0.294	0.382	1.16e-18	2.13e-14
MEGF8	1.2893	0.009	0	0.009	0.237083	1
FKBP14	1.289	0.035	0.012	0.023	0.137865	1
RNF32	1.2889	0.026	0.006	0.02	0.126377	1
CHKA	1.28877	0.01	0	0.01	0.194869	1
GNPTAB	1.28867	0.152	0.038	0.114	0.000131661	1
NAB1	1.288	0.166	0.044	0.122	7.43e-05	1
CMC1	1.28571	0.27	0.1	0.17	3.89e-06	0.0717672
IKZF4	1.28396	0.214	0.062	0.152	9.52e-06	0.175375
ZNF140	1.28335	0.084	0.019	0.065	0.00454646	1
SAMSN1	1.28331	0.831	0.431	0.4	4.45e-30	8.2e-26
ADM	1.28241	0.012	0	0.012	0.161113	1
SH3BP2	1.28055	0.134	0.038	0.096	0.000607853	1
SYNGR3	1.28055	0.017	0	0.017	0.0931889	1
CH17-270A2.1	1.27943	0.012	0	0.012	0.161113	1
CLDN12	1.27743	0.012	0	0.012	0.161113	1
MED14	1.27693	0.077	0.019	0.058	0.00844849	1
MFSD14B	1.27666	0.037	0.012	0.025	0.117506	1
ICOS	1.27663	0.615	0.281	0.334	5.85e-16	1.08e-11
AC002331.1	1.27621	0.237	0.062	0.175	1.83e-06	0.0337049
PYCR2	1.276	0.223	0.075	0.148	1.64e-05	0.302141
TXLNA	1.27586	0.059	0.019	0.04	0.036198	1
MIR9-3HG	1.27463	0.014	0	0.014	0.133799	1
ZBTB3	1.27351	0.012	0	0.012	0.161113	1
RP11-498P14.5	1.27337	0.016	0	0.016	0.111506	1
CCRL2	1.27224	0.047	0.012	0.035	0.0462391	1
C5orf30	1.27156	0.035	0.012	0.023	0.137865	1
TK2	1.27127	0.057	0.012	0.045	0.0183462	1
CRK	1.26987	0.024	0.006	0.018	0.148665	1
TRAV26-2	1.26801	0.024	0.006	0.018	0.149635	1
KDELC2	1.26791	0.023	0.006	0.017	0.1768	1
TUBB2A	1.26785	0.15	0.031	0.119	7.14e-05	1
DAB2	1.26596	0.019	0	0.019	0.0780596	1
RP6-91H8.3	1.26481	0.03	0.006	0.024	0.0906928	1
LBHD1	1.26378	0.01	0	0.01	0.194869	1
ZNF25	1.2635	0.035	0.006	0.029	0.0555205	1
TMEM186	1.26292	0.031	0.006	0.025	0.0767901	1
AEN	1.26133	0.124	0.031	0.093	0.000758615	1
ENC1	1.26072	0.016	0	0.016	0.111506	1
PTP4A1	1.26045	0.589	0.256	0.333	2.54e-15	4.68e-11
TREM2	1.25998	0.009	0	0.009	0.237083	1
TOR4A	1.25938	0.014	0	0.014	0.133799	1
PTPN7	1.25851	0.446	0.156	0.29	9.59e-12	1.77e-07
TCP11L1	1.25713	0.047	0.012	0.035	0.0467888	1
ZNF449	1.25683	0.01	0	0.01	0.194869	1
GCA	1.25679	0.106	0.025	0.081	0.00157206	1
METTL12	1.25583	0.117	0.031	0.086	0.00133191	1
AP001046.5	1.25428	0.012	0	0.012	0.161113	1
SESN2	1.25398	0.044	0.019	0.025	0.137486	1
ZNF223	1.25353	0.01	0	0.01	0.194869	1
DNAL4	1.25268	0.033	0.006	0.027	0.0659337	1
SPINT1	1.25242	0.037	0.006	0.031	0.0466124	1
FAM193A	1.2513	0.056	0.019	0.037	0.0495923	1
PIK3R3	1.25128	0.103	0.025	0.078	0.00203078	1
PDCD2L	1.25095	0.04	0.006	0.034	0.0342512	1
ZNF691	1.25088	0.014	0	0.014	0.133799	1
CORO1C	1.25043	0.049	0.012	0.037	0.0398116	1
CCNT2-AS1	1.24889	0.01	0	0.01	0.194869	1
FAM149B1	1.24861	0.012	0	0.012	0.161113	1
LEO1	1.24778	0.111	0.025	0.086	0.000952834	1
CTD-2012K14.6	1.24673	0.012	0	0.012	0.161113	1
HARBI1	1.24666	0.01	0	0.01	0.194869	1
CMB9-22P13.1	1.24644	0.052	0.012	0.04	0.0291489	1
HIST2H4B	1.24496	0.012	0	0.012	0.161113	1
GZMB	1.24472	0.054	0.019	0.035	0.0634716	1
ZNF793	1.2439	0.023	0.006	0.017	0.177943	1
CTC-444N24.11	1.24283	0.019	0.006	0.013	0.25182	1
FAM221A	1.24234	0.031	0.012	0.019	0.188554	1
LINC01160	1.24207	0.012	0	0.012	0.161113	1
SAV1	1.24193	0.021	0.006	0.015	0.211866	1
CHRNA6	1.24158	0.049	0.012	0.037	0.0399303	1
IGHA1	1.24147	0.045	0.025	0.02	0.236799	1
GLS2	1.24119	0.01	0	0.01	0.194869	1
CREB3L2	1.24064	0.199	0.062	0.137	4.24e-05	0.780555
C10orf88	1.23955	0.033	0.012	0.021	0.160383	1
CRIPT	1.23882	0.206	0.069	0.137	4.23e-05	0.779044
WDR24	1.23859	0.033	0.006	0.027	0.0652766	1
WIZ	1.23763	0.014	0	0.014	0.133799	1
PARD6G	1.23722	0.012	0	0.012	0.161113	1
UNC50	1.23662	0.141	0.038	0.103	0.000334596	1
AGFG2	1.23634	0.098	0.025	0.073	0.00312073	1
CST3	1.23625	0.098	0.062	0.036	0.155777	1
KRT81	1.23538	0.005	0	0.005	0.360822	1
RGS3	1.23517	0.071	0.019	0.052	0.0129874	1
PRICKLE3	1.23503	0.03	0.006	0.024	0.0906928	1
RLN1	1.23453	0.019	0.006	0.013	0.251027	1
BCAS1	1.23398	0.04	0.012	0.028	0.0860109	1
BPGM	1.23396	0.125	0.044	0.081	0.00266597	1
GABARAPL1	1.23391	0.39	0.144	0.246	2.63e-09	4.84e-05
TRGV10	1.23383	0.021	0.006	0.015	0.212542	1
ABHD4	1.23376	0.038	0.006	0.032	0.0400842	1
TMEM121	1.23356	0.012	0	0.012	0.161113	1
CLEC5A	1.2331	0.012	0	0.012	0.161113	1
LINC01465	1.233	0.012	0	0.012	0.161113	1
BTNL8	1.23294	0.014	0	0.014	0.133799	1
ALDH1B1	1.23206	0.014	0	0.014	0.133799	1
CTNNBIP1	1.23164	0.042	0.012	0.03	0.0736692	1
CCNE2	1.23128	0.007	0	0.007	0.290769	1
CHORDC1	1.23109	0.376	0.138	0.238	5.4e-09	9.94e-05
MARCH3	1.23102	0.192	0.075	0.117	0.000287294	1
NANS	1.23063	0.139	0.05	0.089	0.00175956	1
WBP5	1.22993	0.017	0.006	0.011	0.29983	1
PRF1	1.22918	0.324	0.088	0.236	2.99e-09	5.5e-05
RAB3A	1.22794	0.023	0.006	0.017	0.177943	1
VASH1	1.22748	0.014	0	0.014	0.133799	1
CEBPD	1.22705	0.023	0.006	0.017	0.178517	1
BAIAP2L1	1.22352	0.01	0	0.01	0.194869	1
MB21D2	1.22245	0.023	0.006	0.017	0.177371	1
WRN	1.22229	0.037	0.006	0.031	0.0467699	1
RP11-440D17.3	1.22194	0.01	0	0.01	0.194869	1
LRRC14	1.22162	0.038	0.012	0.026	0.10154	1
ADGRE5	1.22087	0.512	0.269	0.243	1.17e-10	2.16e-06
MLF1	1.22042	0.051	0.012	0.039	0.0343768	1
TESK1	1.22031	0.023	0.006	0.017	0.177943	1
SLC26A2	1.21992	0.028	0.006	0.022	0.106837	1
BBC3	1.21917	0.103	0.038	0.065	0.00880737	1
CD109	1.21891	0.016	0	0.016	0.111506	1
OGFOD1	1.21846	0.08	0.025	0.055	0.0136251	1
APBB3	1.21785	0.017	0.006	0.011	0.29983	1
TRGC2	1.2161	0.03	0.006	0.024	0.0909934	1
HSPA2	1.2158	0.014	0	0.014	0.133799	1
LCMT2	1.21549	0.012	0	0.012	0.161113	1
SLC35G2	1.21466	0.01	0	0.01	0.194869	1
ZFHX3	1.21391	0.014	0	0.014	0.133799	1
SCML1	1.21386	0.031	0.006	0.025	0.0767901	1
RARG	1.21183	0.014	0	0.014	0.133799	1
EIF5A2	1.21175	0.057	0.012	0.045	0.0188027	1
AC253572.1	1.21054	0.023	0.006	0.017	0.177943	1
MSR1	1.21039	0.014	0	0.014	0.133799	1
BEX1	1.20933	0.009	0	0.009	0.237083	1
RP11-398K22.12	1.20923	0.017	0.006	0.011	0.29983	1
TRGV5	1.20846	0.035	0.006	0.029	0.055707	1
A1BG-AS1	1.20695	0.044	0.006	0.038	0.025116	1
PRMT7	1.20618	0.122	0.044	0.078	0.00358824	1
IL17RB	1.20584	0.009	0	0.009	0.237083	1
ZACN	1.20554	0.01	0	0.01	0.194869	1
IPPK	1.20532	0.031	0.012	0.019	0.189561	1
ICOSLG	1.20495	0.009	0	0.009	0.237083	1
CTD-2302E22.6	1.20385	0.009	0	0.009	0.237083	1
GTDC1	1.20351	0.115	0.038	0.077	0.00308206	1
SLC37A4	1.20345	0.019	0.006	0.013	0.252615	1
CHMP1B	1.20315	0.399	0.162	0.237	2.22e-08	0.000408504
ELL2	1.20297	0.152	0.05	0.102	0.000661346	1
OSBPL6	1.20186	0.009	0	0.009	0.237083	1
GK	1.20013	0.251	0.094	0.157	1.68e-05	0.310184
FTSJ2	1.19973	0.054	0.012	0.042	0.02547	1
ZBTB6	1.19946	0.028	0.006	0.022	0.106837	1
TRAV8-4	1.19942	0.075	0.044	0.031	0.150869	1
FAM49A	1.19826	0.016	0	0.016	0.111506	1
ST20-AS1	1.19767	0.012	0	0.012	0.161113	1
SNX9	1.19765	0.326	0.125	0.201	3.34e-07	0.00615299
PDE4B	1.19725	0.453	0.206	0.247	5.7e-10	1.05e-05
IL1RN	1.19665	0.01	0	0.01	0.194869	1
ZSCAN9	1.19514	0.028	0.006	0.022	0.108252	1
ZNF230	1.19453	0.035	0.012	0.023	0.137865	1
SRSF7	1.19434	0.871	0.606	0.265	1.96e-27	3.62e-23
LINC01229	1.19367	0.01	0	0.01	0.194869	1
RP11-357H14.17	1.19234	0.009	0	0.009	0.237083	1
S1PR5	1.19192	0.017	0	0.017	0.0931889	1
USP9Y	1.1903	0.068	0.019	0.049	0.0175684	1
ACP2	1.19007	0.057	0.019	0.038	0.0429022	1
PSMG1	1.18978	0.117	0.044	0.073	0.00564128	1
ODF3B	1.18951	0.28	0.106	0.174	4.01e-06	0.0738214
KIAA1671	1.18868	0.012	0	0.012	0.161113	1
RTN4IP1	1.18866	0.038	0.012	0.026	0.100685	1
ADORA2A	1.18748	0.11	0.031	0.079	0.00245593	1
PLA2G15	1.18732	0.023	0.006	0.017	0.177371	1
TCF4	1.18727	0.009	0	0.009	0.237083	1
CDK14	1.18653	0.031	0.006	0.025	0.0778177	1
LRRC40	1.18647	0.07	0.025	0.045	0.0321659	1
MCAM	1.18619	0.052	0.012	0.04	0.0297709	1
C12orf60	1.18313	0.012	0	0.012	0.161113	1
MACC1	1.18299	0.009	0	0.009	0.237083	1
RNASE4	1.18284	0.012	0	0.012	0.161113	1
BTBD8	1.18244	0.009	0	0.009	0.237083	1
MIR3142HG	1.18147	0.091	0.031	0.06	0.0124211	1
CST7	1.18144	0.697	0.406	0.291	1.78e-17	3.28e-13
CXCR4	1.18103	0.901	0.6	0.301	5.59e-28	1.03e-23
CHN1	1.1802	0.115	0.044	0.071	0.0071566	1
PARS2	1.18014	0.01	0	0.01	0.194869	1
SLC9B1	1.17991	0.01	0	0.01	0.194869	1
RPGRIP1L	1.17946	0.012	0	0.012	0.161113	1
DSE	1.17923	0.064	0.025	0.039	0.0500661	1
RP11-262H14.3	1.17916	0.023	0.006	0.017	0.1768	1
NDC1	1.17896	0.038	0.012	0.026	0.101826	1
RP11-326C3.2	1.17868	0.01	0	0.01	0.194869	1
FAM53C	1.17852	0.153	0.056	0.097	0.00115125	1
RP11-532F12.5	1.1783	0.01	0	0.01	0.194869	1
TTLL5	1.17814	0.044	0.012	0.032	0.0647556	1
TRBV11-1	1.17793	0.005	0.006	-0.001	0.881716	1
FGL2	1.17781	0.152	0.044	0.108	0.000367021	1
ATP2A1-AS1	1.17632	0.01	0	0.01	0.194869	1
CD7	1.176	0.801	0.475	0.326	3.05e-22	5.62e-18
NMNAT1	1.17552	0.021	0.006	0.015	0.211191	1
MYOF	1.17529	0.021	0.006	0.015	0.211191	1
RAP2C-AS1	1.17512	0.019	0.006	0.013	0.251027	1
RAI1	1.17483	0.01	0	0.01	0.194869	1
SLA	1.17455	0.413	0.169	0.244	8.32e-09	0.000153271
CDC20	1.1739	0.01	0	0.01	0.194869	1
VKORC1L1	1.17307	0.01	0	0.01	0.194869	1
C20orf194	1.1717	0.059	0.019	0.04	0.0375037	1
ZNRF2	1.17147	0.077	0.025	0.052	0.018524	1
ATP2C1	1.17072	0.118	0.038	0.08	0.00256065	1
NECAB3	1.1698	0.023	0.006	0.017	0.178517	1
SCAF1	1.16951	0.047	0.012	0.035	0.0470657	1
NAB2	1.16832	0.037	0.006	0.031	0.0478852	1
FUCA1	1.16819	0.047	0.019	0.028	0.103663	1
PRDM11	1.16747	0.01	0	0.01	0.194869	1
TIGIT	1.16669	0.768	0.388	0.38	9.15e-23	1.69e-18
S100A5	1.16539	0.01	0	0.01	0.194869	1
AIFM2	1.16536	0.012	0	0.012	0.161113	1
HOXB3	1.16523	0.01	0	0.01	0.194869	1
PKD2L2	1.16504	0.012	0	0.012	0.161113	1
GLRX2	1.16481	0.063	0.019	0.044	0.0281656	1
FAM122A	1.1648	0.118	0.044	0.074	0.00472579	1
IGLV2-14	1.1648	0.002	0	0.002	0.599817	1
FAM78B	1.16455	0.014	0	0.014	0.133799	1
PDE4A	1.16404	0.035	0.006	0.029	0.0560816	1
PROCA1	1.16398	0.01	0	0.01	0.194869	1
CCDC184	1.16379	0.01	0	0.01	0.194869	1
PTGS2	1.16258	0.007	0	0.007	0.290769	1
ARL5B	1.16244	0.068	0.019	0.049	0.0176183	1
PLCG2	1.16192	0.014	0	0.014	0.133799	1
EXOSC3	1.16142	0.127	0.044	0.083	0.00238024	1
ANAPC1	1.16106	0.159	0.081	0.078	0.00980969	1
GNA15	1.16102	0.12	0.044	0.076	0.00461991	1
LRRCC1	1.16068	0.059	0.019	0.04	0.0376058	1
RP11-22N19.2	1.16048	0.033	0.006	0.027	0.0657141	1
CPM	1.16045	0.059	0.019	0.04	0.0378106	1
XXYLT1-AS2	1.16006	0.071	0.031	0.04	0.0552372	1
PLXNA1	1.15997	0.012	0	0.012	0.161113	1
MIR194-2HG	1.15901	0.009	0	0.009	0.237083	1
RP4-545L17.11	1.159	0.007	0	0.007	0.290769	1
ZNF117	1.15747	0.01	0	0.01	0.194869	1
DDX60	1.15736	0.078	0.019	0.059	0.00733724	1
PLXDC2	1.15623	0.012	0.006	0.006	0.519103	1
TRAF1	1.15601	0.451	0.181	0.27	3.65e-10	6.73e-06
PHF13	1.15574	0.03	0.006	0.024	0.0906928	1
DLG5	1.15451	0.01	0	0.01	0.194869	1
ZNF630	1.15419	0.01	0	0.01	0.194869	1
PAAF1	1.15317	0.056	0.019	0.037	0.0501249	1
SHQ1	1.1531	0.059	0.019	0.04	0.0387443	1
C14orf28	1.153	0.049	0.012	0.037	0.0406488	1
SCO2	1.15267	0.094	0.038	0.056	0.0187552	1
REL	1.15265	0.611	0.325	0.286	5.69e-14	1.05e-09
WFS1	1.15153	0.012	0	0.012	0.161113	1
ZNF20	1.15151	0.019	0.006	0.013	0.251027	1
MS4A1	1.15032	0.012	0	0.012	0.161113	1
DUSP5	1.15023	0.064	0.025	0.039	0.0504391	1
GLUL	1.1496	0.068	0.05	0.018	0.365627	1
NANP	1.14767	0.014	0	0.014	0.133799	1
ZFP37	1.14645	0.01	0	0.01	0.194869	1
C17orf58	1.14604	0.01	0	0.01	0.194869	1
ZBTB7B	1.14552	0.077	0.025	0.052	0.0184262	1
RP11-222K16.2	1.14464	0.014	0	0.014	0.133799	1
CLN8	1.14441	0.049	0.019	0.03	0.0910822	1
CTD-2017C7.2	1.14432	0.009	0	0.009	0.237083	1
FRMD4B	1.14404	0.199	0.069	0.13	0.000125178	1
FPR1	1.14365	0.012	0	0.012	0.161113	1
UTP14C	1.14357	0.012	0	0.012	0.161113	1
PRELID2	1.14335	0.028	0.006	0.022	0.107543	1
ZNF792	1.14335	0.01	0	0.01	0.194869	1
LCN10	1.1421	0.01	0	0.01	0.194869	1
TMEM176A	1.14179	0.009	0	0.009	0.237083	1
RFESD	1.14172	0.03	0.006	0.024	0.0912948	1
NXT1	1.14057	0.308	0.106	0.202	5.26e-07	0.00969484
CYTH3	1.1404	0.031	0.006	0.025	0.0783357	1
ZNF527	1.14028	0.028	0.012	0.016	0.25751	1
LINC01055	1.13962	0.012	0	0.012	0.161113	1
SEPT10	1.13915	0.16	0.05	0.11	0.000368123	1
SLC25A43	1.13901	0.044	0.006	0.038	0.0250306	1
A2M	1.13717	0.012	0	0.012	0.161113	1
C11orf49	1.13655	0.094	0.038	0.056	0.0184665	1
ETV5	1.13615	0.012	0	0.012	0.161113	1
TMEM216	1.13476	0.167	0.056	0.111	0.000373049	1
IZUMO4	1.13464	0.087	0.025	0.062	0.00790196	1
IRF2BP1	1.13248	0.01	0	0.01	0.194869	1
ZNF490	1.13237	0.091	0.031	0.06	0.0123893	1
ACP5	1.13207	0.441	0.231	0.21	2.05e-08	0.000376988
GDPD5	1.13205	0.049	0.012	0.037	0.0404081	1
AC073254.1	1.13192	0.01	0	0.01	0.194869	1
STARD9	1.13033	0.03	0.006	0.024	0.0912948	1
SLC27A3	1.13027	0.021	0.006	0.015	0.212542	1
XXbac-BPG252P9.10	1.13019	0.009	0	0.009	0.237083	1
PRDX3	1.12989	0.35	0.144	0.206	1.08e-07	0.00199247
SLC16A10	1.12853	0.009	0	0.009	0.237083	1
CD3EAP	1.12734	0.012	0	0.012	0.161113	1
AC017002.1	1.12707	0.413	0.2	0.213	1.62e-07	0.00299331
ZNF486	1.12693	0.009	0	0.009	0.237083	1
ADAP2	1.12603	0.01	0	0.01	0.194869	1
SERPINB9P1	1.12578	0.012	0	0.012	0.161113	1
RALGPS1	1.12536	0.014	0	0.014	0.133799	1
PEX12	1.12475	0.009	0	0.009	0.237083	1
PIK3C2A	1.12444	0.078	0.031	0.047	0.0335248	1
RP4-673M15.1	1.12433	0.01	0	0.01	0.194869	1
TTC30A	1.12295	0.009	0	0.009	0.237083	1
AC011043.1	1.12262	0.016	0	0.016	0.111506	1
TFEB	1.12261	0.03	0.006	0.024	0.0919	1
TRMT1L	1.12231	0.078	0.025	0.053	0.016762	1
AHSA1	1.12221	0.397	0.181	0.216	7.51e-08	0.00138342
WDR41	1.12158	0.045	0.012	0.033	0.0554566	1
SRD5A1	1.12058	0.035	0.012	0.023	0.138624	1
PPP2R2B	1.11955	0.141	0.056	0.085	0.00304104	1
WRB	1.11887	0.077	0.019	0.058	0.00815646	1
RP11-486M23.1	1.11851	0.009	0	0.009	0.237083	1
MAD2L1BP	1.11848	0.091	0.031	0.06	0.0126135	1
AK1	1.11792	0.01	0	0.01	0.194869	1
RHPN1	1.11704	0.016	0.006	0.01	0.358816	1
UGP2	1.11634	0.662	0.35	0.312	1.17e-14	2.15e-10
TRAV34	1.11605	0.023	0.006	0.017	0.181988	1
RFC5	1.11602	0.045	0.012	0.033	0.0551335	1
KLRD1	1.11585	0.052	0.019	0.033	0.0691705	1
ATHL1	1.11557	0.04	0.012	0.028	0.0879909	1
GBGT1	1.11552	0.016	0	0.016	0.111506	1
FAM111B	1.1154	0.009	0	0.009	0.237083	1
EPHA1	1.11466	0.016	0	0.016	0.111506	1
ZNF696	1.11369	0.009	0	0.009	0.237083	1
SIPA1L1	1.11342	0.091	0.031	0.06	0.0123893	1
ZNF470	1.11337	0.009	0	0.009	0.237083	1
RSG1	1.113	0.01	0	0.01	0.194869	1
KIF13B	1.11286	0.096	0.044	0.052	0.0304201	1
AASS	1.11265	0.012	0	0.012	0.161113	1
AOAH	1.1126	0.061	0.019	0.042	0.0329555	1
XKRX	1.11165	0.01	0	0.01	0.194869	1
TGFBR3L	1.11158	0.009	0	0.009	0.237083	1
RNASEL	1.11106	0.045	0.012	0.033	0.0559442	1
NRIP1	1.11097	0.056	0.025	0.031	0.10435	1
WDHD1	1.11094	0.028	0.012	0.016	0.2595	1
CISD3	1.1103	0.27	0.1	0.17	6.2e-06	0.11417
LIAS	1.11028	0.061	0.031	0.03	0.127203	1
CCDC173	1.11027	0.01	0	0.01	0.194869	1
TET3	1.11005	0.026	0.006	0.02	0.128877	1
TBX1	1.10975	0.009	0	0.009	0.237083	1
TMSB15B	1.10933	0.017	0.006	0.011	0.300764	1
NGFRAP1	1.10919	0.347	0.188	0.159	2.22e-05	0.4099
DDIT4	1.10895	0.666	0.338	0.328	8.77e-15	1.62e-10
PLCB3	1.10877	0.01	0	0.01	0.194869	1
SRGN	1.10794	0.993	0.862	0.131	3.72e-49	6.86e-45
CALHM2	1.10772	0.188	0.069	0.119	0.000245749	1
HOOK1	1.10761	0.009	0	0.009	0.237083	1
INTS4	1.10676	0.051	0.025	0.026	0.154476	1
NOL3	1.10646	0.012	0	0.012	0.161113	1
ABI2	1.10629	0.164	0.056	0.108	0.000512942	1
APOBEC3G	1.10591	0.392	0.175	0.217	4.88e-08	0.000899606
ANKRD34A	1.10578	0.024	0.006	0.018	0.15061	1
IL18R1	1.10533	0.162	0.056	0.106	0.000613317	1
BRCA1	1.10428	0.009	0	0.009	0.237083	1
AC011893.3	1.10424	0.009	0	0.009	0.237083	1
FAM72A	1.10209	0.01	0	0.01	0.194869	1
NEK6	1.10192	0.031	0.012	0.019	0.189561	1
GRN	1.10111	0.235	0.088	0.147	3.56e-05	0.656879
DOK1	1.10051	0.071	0.025	0.046	0.0290543	1
TRAIP	1.10027	0.007	0	0.007	0.290769	1
FCGR3A	1.09971	0.031	0.006	0.025	0.0780764	1
LINC00640	1.09817	0.007	0	0.007	0.290769	1
TRBV21-1	1.09773	0.028	0.006	0.022	0.109681	1
GNB4	1.09664	0.016	0	0.016	0.111506	1
PSD	1.09646	0.01	0	0.01	0.194869	1
SGSM1	1.09605	0.009	0	0.009	0.237083	1
CMIP	1.09586	0.068	0.031	0.037	0.0747287	1
ZNF235	1.09585	0.031	0.006	0.025	0.0780764	1
CHAF1B	1.09537	0.023	0.006	0.017	0.179092	1
SLC19A2	1.09505	0.031	0.006	0.025	0.0778177	1
RELL2	1.09472	0.061	0.019	0.042	0.032686	1
DHDH	1.09389	0.01	0	0.01	0.194869	1
PAPOLG	1.09379	0.064	0.025	0.039	0.0512555	1
ASPM	1.09321	0.009	0	0.009	0.237083	1
NABP1	1.09307	0.305	0.138	0.167	6.78e-06	0.125026
RGPD2	1.09285	0.054	0.019	0.035	0.0583683	1
CCDC141	1.09273	0.312	0.144	0.168	1.06e-05	0.19609
TYW1B	1.09239	0.03	0.012	0.018	0.223878	1
OTUD5	1.09196	0.157	0.081	0.076	0.00987413	1
ITPRIPL1	1.09169	0.047	0.019	0.028	0.105767	1
LINC01547	1.09018	0.01	0	0.01	0.194869	1
RAB9A	1.08997	0.455	0.225	0.23	2.73e-08	0.000503398
RNF207	1.08995	0.009	0	0.009	0.237083	1
CASP9	1.08986	0.045	0.019	0.026	0.122113	1
KIF3B	1.08921	0.061	0.038	0.023	0.215348	1
FABP5	1.08887	0.214	0.112	0.102	0.00262387	1
FAM132A	1.08856	0.009	0	0.009	0.237083	1
HIST1H4A	1.08768	0.01	0	0.01	0.194869	1
ZNF184	1.08749	0.078	0.025	0.053	0.016629	1
AKIRIN2	1.08748	0.598	0.281	0.317	7.02e-14	1.29e-09
TMEM185B	1.08726	0.038	0.012	0.026	0.102976	1
RAPGEF2	1.08601	0.019	0.006	0.013	0.252615	1
MTAP	1.08594	0.057	0.025	0.032	0.0885257	1
AMZ1	1.08494	0.01	0	0.01	0.194869	1
AP1S3	1.08492	0.01	0	0.01	0.194869	1
IGF2R	1.08368	0.091	0.031	0.06	0.012485	1
THAP2	1.08336	0.146	0.056	0.09	0.00210652	1
ZFP41	1.08335	0.009	0	0.009	0.237083	1
TRBV20-1	1.0821	0.148	0.056	0.092	0.00202141	1
SBF2-AS1	1.08203	0.01	0	0.01	0.194869	1
EVI5L	1.08041	0.01	0	0.01	0.194869	1
CD69	1.08034	0.829	0.7	0.129	1.61e-13	2.97e-09
SOAT1	1.07961	0.099	0.044	0.055	0.0228413	1
NUAK2	1.07928	0.01	0	0.01	0.194869	1
GTF3C2	1.07919	0.105	0.038	0.067	0.00793373	1
UHRF1	1.0786	0.01	0	0.01	0.194869	1
AC013461.1	1.0785	0.014	0	0.014	0.133799	1
KLHL15	1.07838	0.035	0.006	0.029	0.0568372	1
DCLRE1A	1.07767	0.021	0.006	0.015	0.211866	1
RP11-290L1.3	1.07678	0.01	0	0.01	0.194869	1
ST6GALNAC4	1.07671	0.141	0.069	0.072	0.00942301	1
ENTPD7	1.07668	0.007	0	0.007	0.290769	1
STAM2	1.07659	0.075	0.031	0.044	0.044315	1
SERTAD3	1.07643	0.105	0.038	0.067	0.00803421	1
PAM	1.07599	0.24	0.088	0.152	2.61e-05	0.481821
SLC5A5	1.07593	0.007	0	0.007	0.290769	1
AC104532.2	1.07491	0.009	0	0.009	0.237083	1
NPTN	1.07481	0.122	0.044	0.078	0.00390051	1
ST14	1.07462	0.012	0	0.012	0.161113	1
TNFSF12	1.07395	0.15	0.056	0.094	0.00158518	1
TRGV9	1.07321	0.01	0	0.01	0.194869	1
TMEM67	1.07301	0.012	0	0.012	0.161113	1
CABP4	1.07292	0.009	0	0.009	0.237083	1
TNFSF13	1.0729	0.012	0	0.012	0.161113	1
ZMIZ2	1.0722	0.059	0.025	0.034	0.0780699	1
ACTL6A	1.07165	0.131	0.062	0.069	0.0124482	1
SIRPB1	1.07163	0.057	0.019	0.038	0.0437191	1
POLR3D	1.07099	0.044	0.025	0.019	0.270797	1
MAP3K11	1.06972	0.08	0.031	0.049	0.0290868	1
POLD1	1.0692	0.037	0.012	0.025	0.119815	1
GDPGP1	1.06861	0.009	0	0.009	0.237083	1
ZNF879	1.0685	0.009	0	0.009	0.237083	1
CPLX1	1.06797	0.01	0	0.01	0.194869	1
ZDBF2	1.06743	0.049	0.012	0.037	0.0408908	1
FAM161A	1.06707	0.01	0	0.01	0.194869	1
SNX30	1.06697	0.021	0.006	0.015	0.211866	1
KLC2	1.06654	0.061	0.025	0.036	0.0673375	1
METTL8	1.06592	0.181	0.081	0.1	0.00150978	1
GPR34	1.06392	0.014	0	0.014	0.133799	1
DENND6B	1.06359	0.092	0.031	0.061	0.011821	1
TMEM191B	1.06321	0.03	0.012	0.018	0.222713	1
LDLRAD4	1.06248	0.383	0.156	0.227	3.89e-08	0.000716913
STK3	1.06157	0.031	0.006	0.025	0.0783357	1
RP11-126K1.2	1.06152	0.01	0	0.01	0.194869	1
FKBP4	1.06129	0.178	0.081	0.097	0.00201023	1
IRF5	1.06122	0.122	0.031	0.091	0.000924804	1
LRRC8A	1.06115	0.028	0.012	0.016	0.260165	1
SNRNP25	1.06103	0.115	0.05	0.065	0.0131589	1
ZNF219	1.061	0.009	0	0.009	0.237083	1
LATS2	1.06032	0.01	0	0.01	0.194869	1
ZNF546	1.06017	0.01	0	0.01	0.194869	1
POMC	1.05966	0.092	0.031	0.061	0.0114043	1
ZSCAN26	1.05962	0.021	0.006	0.015	0.211866	1
NCK1-AS1	1.05961	0.051	0.025	0.026	0.156526	1
ERI1	1.0596	0.157	0.056	0.101	0.00098526	1
TDRD3	1.0591	0.117	0.05	0.067	0.0104417	1
FAM43A	1.05878	0.026	0.006	0.02	0.127206	1
RP11-493L12.4	1.0586	0.042	0.012	0.03	0.0755991	1
TNFSF8	1.05685	0.153	0.069	0.084	0.00413197	1
BEST4	1.05655	0.009	0	0.009	0.237083	1
CKLF	1.05636	0.711	0.412	0.299	5.18e-17	9.54e-13
TSPAN33	1.05624	0.009	0	0.009	0.237083	1
EPB41L5	1.05544	0.009	0	0.009	0.237083	1
LINC00294	1.05533	0.012	0	0.012	0.161113	1
TTC9C	1.05523	0.075	0.025	0.05	0.0222641	1
GPATCH1	1.05517	0.04	0.019	0.021	0.188842	1
AC009948.5	1.0548	0.044	0.019	0.025	0.141226	1
ACTL10	1.05427	0.009	0	0.009	0.237083	1
AHRR	1.05398	0.009	0	0.009	0.237083	1
SLC35F5	1.05359	0.057	0.012	0.045	0.0196853	1
TUBA1B	1.05335	0.667	0.388	0.279	2.15e-15	3.95e-11
C11orf98	1.05294	0.279	0.112	0.167	1.01e-05	0.185821
PPARA	1.05293	0.016	0.006	0.01	0.359917	1
DUSP6	1.05181	0.04	0.025	0.015	0.352237	1
ACTA2	1.05072	0.268	0.106	0.162	1.69e-05	0.311266
KIAA0930	1.05067	0.014	0	0.014	0.133799	1
ADAT2	1.05037	0.131	0.038	0.093	0.00113008	1
TTLL11	1.05003	0.007	0	0.007	0.290769	1
PON3	1.04995	0.01	0	0.01	0.194869	1
FKBPL	1.04985	0.009	0	0.009	0.237083	1
RP11-500C11.3	1.04901	0.037	0.012	0.025	0.120481	1
TMEM88	1.04832	0.009	0	0.009	0.237083	1
NCAM1	1.04705	0.01	0	0.01	0.194869	1
ZNF517	1.04638	0.01	0	0.01	0.194869	1
SAMSN1-AS1	1.04603	0.007	0	0.007	0.290769	1
GTF2A1	1.04587	0.064	0.031	0.033	0.0972915	1
ATF1	1.04556	0.157	0.056	0.101	0.000903899	1
HRAS	1.04497	0.009	0	0.009	0.237083	1
SPON2	1.04443	0.103	0.05	0.053	0.035057	1
TYMP	1.04389	0.416	0.194	0.222	1.19e-07	0.00218382
ZNF284	1.04367	0.01	0	0.01	0.194869	1
CD70	1.04351	0.291	0.131	0.16	2.52e-05	0.46396
NSUN4	1.04319	0.051	0.019	0.032	0.0795954	1
MYCBPAP	1.04276	0.007	0	0.007	0.290769	1
CTD-2020K17.1	1.04271	0.138	0.056	0.082	0.00458637	1
RP11-809O17.1	1.04237	0.009	0	0.009	0.237083	1
HOOK2	1.04175	0.111	0.038	0.073	0.00509279	1
C16orf91	1.04138	0.075	0.031	0.044	0.0434903	1
TMEM155	1.04128	0.012	0	0.012	0.161113	1
LSG1	1.04118	0.075	0.025	0.05	0.0226154	1
BRAT1	1.04098	0.068	0.025	0.043	0.039802	1
PLXNB2	1.04069	0.021	0.006	0.015	0.212542	1
COLGALT1	1.04058	0.03	0.006	0.024	0.091597	1
SLC15A4	1.04006	0.021	0.006	0.015	0.213899	1
POLR3H	1.03984	0.035	0.006	0.029	0.0568372	1
MYO15B	1.03956	0.01	0	0.01	0.194869	1
PDCD1	1.03918	0.178	0.062	0.116	0.000347175	1
ZMYM6NB	1.03906	0.366	0.15	0.216	1.8e-07	0.00331527
NOCT	1.03759	0.033	0.006	0.027	0.0665963	1
TXNDC17	1.03738	0.402	0.212	0.19	3.12e-07	0.00575516
AC000068.5	1.03736	0.009	0	0.009	0.237083	1
LYST	1.03724	0.359	0.15	0.209	1.22e-07	0.00225159
FFAR3	1.03722	0.007	0	0.007	0.290769	1
C1R	1.03712	0.009	0	0.009	0.237083	1
VGLL4	1.03691	0.064	0.025	0.039	0.0519548	1
RWDD2B	1.03666	0.035	0.012	0.023	0.138244	1
TCN1	1.03662	0.005	0	0.005	0.360822	1
GATAD1	1.03621	0.042	0.012	0.03	0.0755991	1
CACTIN	1.03537	0.024	0.006	0.018	0.15159	1
RP4-539M6.22	1.03532	0.007	0	0.007	0.290769	1
ARHGEF5	1.03529	0.016	0.006	0.01	0.358816	1
KLHL17	1.03491	0.007	0	0.007	0.290769	1
SCOC-AS1	1.03443	0.007	0	0.007	0.290769	1
ETV1	1.03435	0.019	0.006	0.013	0.25182	1
C1orf21	1.03271	0.021	0.006	0.015	0.213899	1
TOR1A	1.03266	0.153	0.069	0.084	0.00399946	1
ST3GAL4	1.03215	0.007	0	0.007	0.290769	1
HEMK1	1.03055	0.047	0.019	0.028	0.105237	1
RP3-322G13.7	1.03031	0.007	0	0.007	0.290769	1
XXbac-BPG294E21.9	1.02877	0.007	0	0.007	0.290769	1
SLK	1.02867	0.091	0.031	0.06	0.0128086	1
DBH-AS1	1.02843	0.007	0	0.007	0.290769	1
IPO9-AS1	1.02838	0.009	0	0.009	0.237083	1
COA3	1.02836	0.235	0.1	0.135	0.000123171	1
SMIM1	1.02818	0.009	0	0.009	0.237083	1
POP7	1.02757	0.132	0.056	0.076	0.00614909	1
MLLT1	1.02744	0.023	0.006	0.017	0.178517	1
IRAK2	1.02711	0.047	0.019	0.028	0.107099	1
PCNXL3	1.02631	0.026	0.006	0.02	0.127623	1
TUBA1A	1.02588	0.686	0.438	0.248	9.22e-12	1.7e-07
TMOD1	1.02571	0.007	0	0.007	0.290769	1
GNG4	1.02558	0.007	0	0.007	0.290769	1
TUT1	1.02479	0.021	0.006	0.015	0.211866	1
CD58	1.02471	0.559	0.225	0.334	2.85e-13	5.25e-09
PHTF2	1.02402	0.566	0.288	0.278	5.65e-12	1.04e-07
CPEB2	1.02374	0.045	0.012	0.033	0.0564353	1
RRP12	1.0235	0.138	0.056	0.082	0.00453301	1
PRMT5-AS1	1.023	0.003	0	0.003	0.456376	1
CIART	1.02256	0.009	0	0.009	0.237083	1
YWHAE	1.02239	0.436	0.219	0.217	2.12e-08	0.000390137
NUDT14	1.0218	0.084	0.031	0.053	0.022443	1
DSCR9	1.02172	0.009	0	0.009	0.237083	1
XYLT1	1.02123	0.016	0.006	0.01	0.358816	1
TRAV27	1.02114	0.044	0.031	0.013	0.465332	1
RUNDC1	1.02114	0.031	0.012	0.019	0.191079	1
LIMK2	1.02113	0.091	0.031	0.06	0.0132742	1
TBCCD1	1.02037	0.087	0.038	0.049	0.0322595	1
RNGTT	1.02016	0.202	0.081	0.121	0.000255141	1
RP11-762I7.5	1.01975	0.017	0.006	0.011	0.29983	1
RP11-727A23.10	1.01905	0.007	0	0.007	0.290769	1
PCNXL4	1.01893	0.101	0.05	0.051	0.0363288	1
RP11-553L6.2	1.0188	0.138	0.05	0.088	0.0024979	1
HIF1A	1.01858	0.284	0.138	0.146	4.41e-05	0.813296
SFXN5	1.01806	0.009	0	0.009	0.237083	1
APOBEC3C	1.01621	0.361	0.175	0.186	1.16e-06	0.0213589
ITGAV	1.01563	0.075	0.031	0.044	0.0454705	1
TTC38	1.01561	0.04	0.019	0.021	0.189286	1
MICALCL	1.01524	0.009	0	0.009	0.237083	1
TCF7L2	1.01431	0.01	0	0.01	0.194869	1
LINC00884	1.01429	0.017	0.006	0.011	0.300764	1
KCTD11	1.01428	0.009	0	0.009	0.237083	1
RP11-386G11.10	1.01401	0.021	0.006	0.015	0.21322	1
PEX5	1.01379	0.03	0.012	0.018	0.222713	1
IL2RB	1.0129	0.587	0.312	0.275	6.68e-12	1.23e-07
SMURF1	1.01276	0.019	0.006	0.013	0.253412	1
MSRB2	1.01225	0.019	0.006	0.013	0.25182	1
AP000476.1	1.01212	0.019	0.006	0.013	0.253412	1
TRAV23DV6	1.012	0.04	0.025	0.015	0.361006	1
CTPS2	1.01174	0.009	0	0.009	0.237083	1
RP11-823E8.3	1.01174	0.009	0	0.009	0.237083	1
CTD-2353F22.1	1.01174	0.009	0	0.009	0.237083	1
RP11-395A13.2	1.01151	0.007	0	0.007	0.290769	1
NKG7	1.01127	0.122	0.075	0.047	0.0760103	1
LMO7	1.01101	0.01	0	0.01	0.194869	1
SLC20A2	1.01098	0.096	0.038	0.058	0.0163349	1
ARL4D	1.0107	0.019	0.006	0.013	0.252615	1
KIF11	1.01068	0.009	0	0.009	0.237083	1
ISOC1	1.01038	0.171	0.069	0.102	0.0011335	1
TSPAN5	1.01003	0.279	0.131	0.148	4.58e-05	0.84358
ALG1L2	1.00975	0.016	0.006	0.01	0.358816	1
MIER2	1.0096	0.019	0.006	0.013	0.25182	1
CSF2RA	1.00945	0.014	0.006	0.008	0.431675	1
KPNA2	1.00924	0.237	0.1	0.137	0.000142916	1
CAMK2N1	1.00914	0.01	0	0.01	0.194869	1
SPAG4	1.00823	0.01	0	0.01	0.194869	1
KBTBD3	1.0081	0.084	0.031	0.053	0.0227213	1
C17orf49	1.00736	0.117	0.056	0.061	0.0220579	1
ZNF45	1.00734	0.024	0.012	0.012	0.3536	1
GBA	1.00713	0.111	0.038	0.073	0.00500212	1
COX20	1.00699	0.343	0.144	0.199	6e-07	0.0110523
NUPR1	1.00672	0.009	0	0.009	0.237083	1
GSTO2	1.00648	0.009	0	0.009	0.237083	1
PIGM	1.00646	0.044	0.019	0.025	0.143298	1
TMEM64	1.00635	0.068	0.044	0.024	0.224581	1
RP11-110I1.12	1.00606	0.007	0	0.007	0.290769	1
KIF9-AS1	1.00582	0.009	0	0.009	0.237083	1
RP11-567M16.6	1.00533	0.009	0	0.009	0.237083	1
SLC43A2	1.00529	0.028	0.006	0.022	0.108608	1
P2RX7	1.00526	0.04	0.012	0.028	0.0894999	1
KNSTRN	1.00476	0.014	0.006	0.008	0.431675	1
CST6	1.00456	0.002	0	0.002	0.599817	1
AGPAT3	1.0043	0.057	0.019	0.038	0.0447887	1
ATOX1	1.004	0.34	0.175	0.165	1.04e-05	0.191097
HMSD	1.00293	0.01	0	0.01	0.194869	1
TEX30	1.00229	0.068	0.025	0.043	0.0396027	1
EBAG9	1.00196	0.171	0.075	0.096	0.00189564	1
DARS2	1.00108	0.028	0.006	0.022	0.110041	1
RP11-156K23.3	1.00073	0.007	0	0.007	0.290769	1
CRIPAK	1.00052	0.007	0	0.007	0.290769	1
CCND1	1.00014	0.009	0	0.009	0.237083	1
FBXO30	0.999531	0.023	0.006	0.017	0.179092	1
FAM214B	0.999102	0.044	0.012	0.032	0.0656982	1
ZNF227	0.998929	0.042	0.012	0.03	0.0764699	1
IDI1	0.998421	0.427	0.206	0.221	2.31e-07	0.00425595
HES1	0.99781	0.009	0	0.009	0.237083	1
CTD-2023M8.1	0.997247	0.007	0	0.007	0.290769	1
RP11-347P5.1	0.996978	0.007	0	0.007	0.290769	1
ULBP1	0.996971	0.007	0	0.007	0.290769	1
ASPHD2	0.995668	0.01	0	0.01	0.194869	1
METTL6	0.995537	0.07	0.025	0.045	0.0342834	1
ZNF322	0.995479	0.063	0.019	0.044	0.0291128	1
OIP5	0.995212	0.028	0.006	0.022	0.110041	1
MIR22HG	0.995031	0.091	0.038	0.053	0.0257232	1
SULT1A1	0.993219	0.012	0.006	0.006	0.519103	1
CRLF2	0.99317	0.042	0.006	0.036	0.0295762	1
TNRC18	0.993132	0.056	0.025	0.031	0.106043	1
VSIG4	0.99262	0.01	0	0.01	0.194869	1
CALML4	0.992431	0.007	0	0.007	0.290769	1
C9orf114	0.991718	0.084	0.038	0.046	0.0431903	1
DOCK7	0.99158	0.007	0	0.007	0.290769	1
VPS54	0.991139	0.04	0.012	0.028	0.0889946	1
IGFLR1	0.990575	0.312	0.138	0.174	7.54e-06	0.138882
SPAG1	0.990536	0.021	0.006	0.015	0.212542	1
BIRC3	0.990121	0.65	0.444	0.206	4.76e-11	8.76e-07
FAM19A2	0.989975	0.031	0.012	0.019	0.191079	1
LINC00239	0.989367	0.082	0.031	0.051	0.0267367	1
PHPT1	0.98935	0.521	0.281	0.24	2.51e-09	4.63e-05
P2RY13	0.988888	0.005	0	0.005	0.360822	1
DAPK1	0.988282	0.01	0	0.01	0.194869	1
ITGB8	0.988223	0.007	0	0.007	0.290769	1
GBP1	0.988208	0.251	0.125	0.126	0.000351491	1
CPT1B	0.986512	0.009	0	0.009	0.237083	1
ZRANB3	0.98629	0.007	0	0.007	0.290769	1
ZBTB21	0.986014	0.075	0.025	0.05	0.0232116	1
DUSP19	0.985574	0.009	0	0.009	0.237083	1
RP11-158I9.8	0.985562	0.012	0	0.012	0.161113	1
TM9SF1	0.983631	0.105	0.05	0.055	0.029013	1
GINS2	0.982636	0.042	0.012	0.03	0.0771284	1
RBPJ	0.982505	0.408	0.219	0.189	1.81e-06	0.0332733
PIGO	0.982433	0.045	0.019	0.026	0.123933	1
RP11-672A2.6	0.982096	0.009	0	0.009	0.237083	1
SLC2A13	0.982025	0.023	0.006	0.017	0.179092	1
TOB2	0.980451	0.124	0.056	0.068	0.0123792	1
SGPP2	0.979671	0.063	0.025	0.038	0.0609154	1
ZDHHC21	0.979214	0.068	0.019	0.049	0.018854	1
ZNF70	0.978951	0.009	0	0.009	0.237083	1
TRAV12-2	0.978751	0.042	0.025	0.017	0.322621	1
KLRC4	0.978669	0.009	0	0.009	0.237083	1
ACSL4	0.97832	0.223	0.119	0.104	0.00144858	1
CFAP20	0.977104	0.289	0.144	0.145	0.000109603	1
FAM63B	0.977006	0.145	0.081	0.064	0.0260778	1
RP11-169D4.2	0.976526	0.037	0.006	0.031	0.0480463	1
MREG	0.976225	0.038	0.012	0.026	0.103846	1
CDC16	0.975995	0.085	0.031	0.054	0.0198696	1
SMYD3	0.975615	0.143	0.062	0.081	0.00535173	1
MARCH1	0.97442	0.01	0	0.01	0.194869	1
CYB5R1	0.974132	0.127	0.062	0.065	0.0160984	1
XRCC2	0.973818	0.005	0	0.005	0.360822	1
ADGRE2	0.973742	0.019	0.006	0.013	0.253412	1
TP53BP2	0.973067	0.037	0.012	0.025	0.12115	1
YIF1A	0.973049	0.197	0.075	0.122	0.00031495	1
SEC14L1	0.973005	0.303	0.138	0.165	1.55e-05	0.286454
PAK1	0.972897	0.061	0.031	0.03	0.132636	1
CD160	0.97252	0.01	0	0.01	0.194869	1
SARDH	0.972254	0.084	0.025	0.059	0.011389	1
GEMIN6	0.972253	0.078	0.031	0.047	0.0344196	1
ZNF436	0.970841	0.007	0	0.007	0.290769	1
DNAJC25	0.970304	0.03	0.012	0.018	0.223878	1
UTP15	0.970252	0.056	0.019	0.037	0.0523036	1
GFOD2	0.969453	0.044	0.012	0.032	0.0655088	1
BCL2L14	0.968953	0.007	0	0.007	0.290769	1
SLC25A22	0.968837	0.045	0.025	0.02	0.234856	1
SMIM3	0.967647	0.051	0.019	0.032	0.0806234	1
ZNF34	0.967143	0.047	0.019	0.028	0.107904	1
PRSS16	0.966642	0.007	0	0.007	0.290769	1
TSPAN4	0.966599	0.01	0	0.01	0.194869	1
NR3C2	0.966504	0.009	0	0.009	0.237083	1
REEP2	0.966444	0.009	0	0.009	0.237083	1
DXO	0.966257	0.098	0.038	0.06	0.0153597	1
PRR12	0.964505	0.049	0.019	0.03	0.0938956	1
THBS1	0.964081	0.009	0	0.009	0.237083	1
RP11-381K20.2	0.963783	0.019	0.006	0.013	0.253412	1
TRGC1	0.963638	0.007	0	0.007	0.290769	1
IKZF2	0.96356	0.455	0.225	0.23	3.05e-08	0.000561133
CTD-2325P2.3	0.963177	0.017	0.006	0.011	0.300764	1
TBL2	0.962736	0.037	0.012	0.025	0.122497	1
ZNF75A	0.962551	0.105	0.031	0.074	0.00422675	1
RP11-803B1.8	0.962045	0.007	0	0.007	0.290769	1
ZNF443	0.961447	0.016	0.006	0.01	0.359917	1
TRBJ1-1	0.961376	0.009	0	0.009	0.237083	1
RP11-181C3.1	0.961362	0.012	0.006	0.006	0.517585	1
TMEM110	0.960329	0.017	0.006	0.011	0.29983	1
RP11-1299A16.3	0.960197	0.019	0.006	0.013	0.254211	1
CD72	0.96013	0.019	0.006	0.013	0.252615	1
TMEM150A	0.959339	0.01	0	0.01	0.194869	1
SNHG12	0.959226	0.364	0.162	0.202	7.91e-07	0.0145739
SLC35D1	0.958804	0.061	0.025	0.036	0.0708192	1
CCNG2	0.958776	0.146	0.069	0.077	0.0068376	1
RP11-561B11.2	0.957717	0.044	0.019	0.025	0.142605	1
MRPS17	0.957655	0.103	0.05	0.053	0.0345488	1
BLVRB	0.957635	0.084	0.044	0.04	0.0795052	1
SH3RF2	0.957417	0.007	0	0.007	0.290769	1
CXCL9	0.957201	0.009	0	0.009	0.237083	1
CD163	0.957086	0.007	0	0.007	0.290769	1
AC006942.4	0.956858	0.007	0	0.007	0.290769	1
MFSD2A	0.956795	0.01	0	0.01	0.194869	1
HIST1H4C	0.956708	0.578	0.306	0.272	4.4e-11	8.12e-07
LINC01001	0.956029	0.007	0	0.007	0.290769	1
BHLHB9	0.956014	0.007	0	0.007	0.290769	1
NDUFAF3	0.954696	0.486	0.231	0.255	2.26e-09	4.17e-05
TRPS1	0.95464	0.197	0.088	0.109	0.000786848	1
FLT4	0.954611	0.007	0	0.007	0.290769	1
RP11-677M14.7	0.954604	0.007	0	0.007	0.290769	1
CDKN2C	0.954344	0.101	0.05	0.051	0.0385052	1
E2F5	0.953537	0.009	0	0.009	0.237083	1
NSF	0.953431	0.167	0.075	0.092	0.00252125	1
RUVBL2	0.953228	0.118	0.056	0.062	0.018965	1
PPCDC	0.953209	0.078	0.038	0.04	0.0645328	1
MTHFD2	0.953019	0.448	0.262	0.186	1.28e-06	0.02361
C9orf172	0.952735	0.063	0.019	0.044	0.0300874	1
SWSAP1	0.952235	0.019	0.012	0.007	0.559162	1
ZC3HC1	0.952207	0.038	0.019	0.019	0.219292	1
MYLPF	0.951959	0.017	0.006	0.011	0.301701	1
PLEKHG1	0.95195	0.052	0.012	0.04	0.0312357	1
IL18	0.951521	0.009	0	0.009	0.237083	1
FBXO27	0.951185	0.007	0	0.007	0.290769	1
C1QTNF6	0.950699	0.014	0.006	0.008	0.43038	1
OTUD4	0.950147	0.057	0.025	0.032	0.0925503	1
DST	0.950083	0.009	0	0.009	0.237083	1
RP11-343H19.1	0.94995	0.009	0	0.009	0.237083	1
IL17RC	0.949697	0.009	0	0.009	0.237083	1
SEC31B	0.949585	0.023	0.006	0.017	0.180246	1
CTC-559E9.1	0.949579	0.01	0	0.01	0.194869	1
GOLIM4	0.949095	0.01	0	0.01	0.194869	1
PSEN2	0.949072	0.031	0.006	0.025	0.0788565	1
CAMKK1	0.948973	0.009	0	0.009	0.237083	1
RP11-446N19.1	0.948581	0.007	0	0.007	0.290769	1
GOLGA6L9	0.948397	0.007	0	0.007	0.290769	1
DNAH8	0.948278	0.049	0.019	0.03	0.096051	1
CTB-55O6.8	0.948181	0.007	0	0.007	0.290769	1
U2AF1L5	0.94733	0.125	0.038	0.087	0.00179993	1
TRMT112	0.947001	0.679	0.381	0.298	1.96e-14	3.61e-10
TMEM53	0.946983	0.024	0.012	0.012	0.352736	1
PDCD11	0.946799	0.056	0.019	0.037	0.0521651	1
RP11-161M6.3	0.946786	0.009	0	0.009	0.237083	1
RP3-382I10.7	0.946767	0.007	0	0.007	0.290769	1
ADAMTS10	0.946552	0.009	0	0.009	0.237083	1
THAP7-AS1	0.946392	0.031	0.006	0.025	0.0785958	1
DPM2	0.945753	0.195	0.075	0.12	0.000367683	1
HCFC2	0.945604	0.035	0.019	0.016	0.29315	1
TMCO1	0.945572	0.451	0.225	0.226	2.95e-08	0.000543071
ACSL1	0.9455	0.077	0.025	0.052	0.0202588	1
LINC00893	0.945388	0.023	0.006	0.017	0.179668	1
PIGV	0.944836	0.031	0.012	0.019	0.191587	1
SNAPIN	0.944738	0.202	0.081	0.121	0.000355302	1
BAMBI	0.944503	0.005	0	0.005	0.360822	1
NENF	0.943267	0.068	0.025	0.043	0.0403042	1
PLAGL2	0.94285	0.064	0.025	0.039	0.0549665	1
SLC2A6	0.941913	0.009	0	0.009	0.237083	1
ZBTB10	0.940622	0.038	0.019	0.019	0.218789	1
CTTNBP2NL	0.940593	0.045	0.019	0.026	0.125159	1
CAPS2	0.940391	0.023	0.006	0.017	0.180246	1
COPS7A	0.939299	0.131	0.056	0.075	0.00783572	1
SRPRB	0.93929	0.101	0.038	0.063	0.0117091	1
BTLA	0.939009	0.073	0.044	0.029	0.163904	1
GRPEL2	0.938853	0.089	0.038	0.051	0.0314718	1
LINC01422	0.938738	0.005	0	0.005	0.360822	1
AF131217.1	0.938124	0.035	0.012	0.023	0.140921	1
STIM2	0.938068	0.12	0.056	0.064	0.0164937	1
EDARADD	0.93719	0.049	0.019	0.03	0.096051	1
RP11-390E23.6	0.937145	0.01	0	0.01	0.194869	1
GADD45B	0.936909	0.449	0.244	0.205	2.3e-07	0.0042324
TRAV3	0.936407	0.103	0.044	0.059	0.0223724	1
CSRP2BP	0.935879	0.026	0.006	0.02	0.129298	1
SIPA1L3	0.935487	0.03	0.019	0.011	0.441338	1
RP5-1065J22.8	0.93448	0.007	0	0.007	0.290769	1
MANF	0.934225	0.214	0.1	0.114	0.000763495	1
KAT2B	0.933863	0.213	0.075	0.138	9.07e-05	1
SDCCAG3	0.933358	0.031	0.012	0.019	0.191587	1
RP11-1000B6.3	0.932296	0.023	0.006	0.017	0.179668	1
GPNMB	0.932149	0.007	0	0.007	0.290769	1
IGHV3-64	0.931824	0.005	0	0.005	0.360822	1
FAM229B	0.931556	0.007	0	0.007	0.290769	1
ZNF816	0.931555	0.028	0.006	0.022	0.109681	1
OSTM1	0.931341	0.155	0.081	0.074	0.0122907	1
CTB-58E17.1	0.931124	0.071	0.031	0.04	0.0593095	1
C2orf76	0.93109	0.063	0.025	0.038	0.0607678	1
HIST1H2BG	0.931031	0.012	0	0.012	0.161113	1
ARF4-AS1	0.930817	0.016	0.006	0.01	0.359917	1
ZNF761	0.930776	0.03	0.012	0.018	0.223295	1
CHTOP	0.930193	0.15	0.062	0.088	0.00326703	1
AC074289.1	0.929959	0.117	0.05	0.067	0.0132931	1
CCDC15	0.929237	0.007	0	0.007	0.290769	1
EPHX2	0.92902	0.214	0.1	0.114	0.000707463	1
TIAM2	0.928383	0.007	0	0.007	0.290769	1
MUS81	0.928349	0.099	0.05	0.049	0.0429324	1
CTC-338M12.5	0.927804	0.007	0	0.007	0.290769	1
PRKCZ	0.926745	0.038	0.012	0.026	0.105015	1
PEX11A	0.926647	0.009	0	0.009	0.237083	1
THADA	0.926139	0.193	0.075	0.118	0.00053616	1
DCUN1D3	0.925914	0.009	0	0.009	0.237083	1
TP53I11	0.925501	0.024	0.006	0.018	0.15159	1
IER2	0.923834	0.652	0.469	0.183	1.37e-08	0.000252202
RBMX2	0.923762	0.174	0.081	0.093	0.00282722	1
GRASP	0.923415	0.01	0	0.01	0.194869	1
C2orf47	0.923197	0.059	0.019	0.04	0.0389544	1
ERICH6	0.923154	0.01	0	0.01	0.194869	1
NFE2L3	0.923152	0.049	0.019	0.03	0.0917791	1
GORASP1	0.923107	0.033	0.012	0.021	0.164777	1
PYCR1	0.922955	0.01	0	0.01	0.194869	1
RP11-93B14.9	0.922515	0.007	0	0.007	0.290769	1
FARP2	0.921794	0.03	0.012	0.018	0.224463	1
C1orf216	0.921615	0.035	0.012	0.023	0.14208	1
SH2D3C	0.921585	0.075	0.031	0.044	0.0476364	1
RP11-147L13.11	0.921249	0.007	0	0.007	0.290769	1
PHF6	0.920907	0.122	0.056	0.066	0.0152912	1
PDHX	0.920075	0.052	0.031	0.021	0.244827	1
CD96	0.919785	0.62	0.319	0.301	2.99e-12	5.51e-08
RAB15	0.919732	0.007	0	0.007	0.290769	1
LINC00470	0.919372	0.012	0.006	0.006	0.517585	1
SLC41A1	0.919249	0.082	0.038	0.044	0.0497184	1
LSM11	0.918592	0.005	0	0.005	0.360822	1
BAHD1	0.917347	0.019	0.006	0.013	0.253412	1
AC133644.2	0.917246	0.517	0.312	0.205	1.32e-07	0.00242394
CDKL5	0.916948	0.01	0	0.01	0.194869	1
AGL	0.916029	0.122	0.056	0.066	0.0154904	1
CD68	0.91573	0.056	0.025	0.031	0.109746	1
IL3RA	0.915699	0.007	0	0.007	0.290769	1
NR2F6	0.915587	0.01	0	0.01	0.194869	1
PXDC1	0.915049	0.005	0	0.005	0.360822	1
TRAK1	0.915024	0.026	0.012	0.014	0.30682	1
HIST1H2AE	0.914898	0.038	0.025	0.013	0.399791	1
KIAA1683	0.91405	0.009	0	0.009	0.237083	1
STRBP	0.913493	0.04	0.019	0.021	0.191067	1
GPR35	0.913188	0.012	0	0.012	0.161113	1
L1CAM	0.913132	0.007	0	0.007	0.290769	1
PBX4	0.912966	0.253	0.131	0.122	0.000707352	1
RP11-96H19.1	0.911659	0.016	0.006	0.01	0.359917	1
FAM210A	0.911408	0.054	0.019	0.035	0.0609554	1
TCF3	0.910748	0.03	0.006	0.024	0.0937349	1
ZNF442	0.909812	0.007	0	0.007	0.290769	1
NDUFAF6	0.909536	0.08	0.044	0.036	0.100013	1
S100A11	0.908999	0.739	0.469	0.27	8.51e-15	1.57e-10
MRPL27	0.908741	0.188	0.081	0.107	0.00118654	1
MAP7	0.907384	0.012	0.006	0.006	0.519103	1
ZNF8	0.907173	0.028	0.006	0.022	0.110763	1
APOM	0.906718	0.017	0.006	0.011	0.300764	1
MAP10	0.906436	0.005	0	0.005	0.360822	1
SIRPG	0.905865	0.531	0.269	0.262	1.9e-09	3.5e-05
MED14OS	0.905796	0.012	0	0.012	0.161113	1
OBSCN	0.905604	0.012	0.006	0.006	0.519103	1
TRAV8-6	0.904631	0.078	0.044	0.034	0.123924	1
CC2D1B	0.904256	0.063	0.019	0.044	0.0305016	1
TUBA4A	0.903801	0.596	0.344	0.252	2.88e-10	5.3e-06
TFRC	0.903611	0.164	0.081	0.083	0.00625972	1
NAGA	0.903143	0.103	0.044	0.059	0.0200388	1
CD80	0.902921	0.054	0.019	0.035	0.0623248	1
TRIP10	0.902748	0.007	0	0.007	0.290769	1
HEATR5A	0.902626	0.035	0.012	0.023	0.141307	1
AUH	0.902588	0.118	0.05	0.068	0.0113098	1
DGKH	0.902468	0.085	0.038	0.047	0.0406299	1
CHRNA1	0.901891	0.005	0	0.005	0.360822	1
C14orf119	0.901883	0.2	0.106	0.094	0.00332415	1
CTD-2616J11.11	0.90165	0.007	0	0.007	0.290769	1
MOB3C	0.901646	0.059	0.019	0.04	0.0396974	1
NARS2	0.901631	0.04	0.019	0.021	0.190621	1
RP11-301O19.1	0.901425	0.007	0	0.007	0.290769	1
MAPT	0.901153	0.005	0	0.005	0.360822	1
TNFRSF1B	0.901049	0.638	0.406	0.232	9.9e-12	1.82e-07
KB-173C10.1	0.900511	0.005	0	0.005	0.360822	1
ZNF133	0.900483	0.01	0	0.01	0.194869	1
FAM65A	0.900319	0.03	0.012	0.018	0.225048	1
TSPYL1	0.899947	0.279	0.119	0.16	3.37e-05	0.621829
YIPF6	0.89994	0.131	0.062	0.069	0.0125284	1
ACOT4	0.899728	0.026	0.012	0.014	0.305291	1
C19orf12	0.898761	0.099	0.05	0.049	0.046434	1
RP11-717F1.2	0.898709	0.009	0	0.009	0.237083	1
ARHGAP24	0.898285	0.009	0	0.009	0.237083	1
KATNBL1	0.898121	0.148	0.056	0.092	0.0023697	1
HOPX	0.897783	0.07	0.025	0.045	0.0382998	1
MRPL46	0.897624	0.103	0.056	0.047	0.0581559	1
SMIM13	0.897608	0.056	0.025	0.031	0.106776	1
HCK	0.896976	0.01	0	0.01	0.194869	1
DYNLL1	0.896865	0.62	0.388	0.232	2.06e-10	3.79e-06
MSANTD2	0.896782	0.019	0.006	0.013	0.253412	1
PIM3	0.896779	0.274	0.138	0.136	0.000230278	1
ZNF652	0.896463	0.042	0.012	0.03	0.0782362	1
UCHL1	0.896214	0.007	0	0.007	0.290769	1
ZNF587B	0.89617	0.007	0	0.007	0.290769	1
COG7	0.896161	0.057	0.019	0.038	0.046249	1
TRIM62	0.895994	0.019	0.006	0.013	0.254211	1
NFKBIZ	0.895974	0.509	0.319	0.19	2.11e-07	0.00388402
TM2D2	0.895967	0.091	0.044	0.047	0.0508562	1
ZNF654	0.895773	0.024	0.006	0.018	0.153068	1
ATP6V0A1	0.895244	0.059	0.025	0.034	0.0801327	1
DDX11	0.895205	0.028	0.012	0.016	0.263511	1
ARF4	0.894416	0.528	0.281	0.247	2.58e-09	4.75e-05
AC010894.3	0.894162	0.009	0	0.009	0.237083	1
PUS10	0.893076	0.035	0.019	0.016	0.290592	1
IDI2-AS1	0.892834	0.005	0	0.005	0.360822	1
ZNF780A	0.892811	0.089	0.031	0.058	0.0157917	1
ZNF747	0.892669	0.023	0.006	0.017	0.180825	1
TET2-AS1	0.892609	0.009	0	0.009	0.237083	1
U91328.19	0.892167	0.005	0	0.005	0.360822	1
FAM177A1	0.892051	0.514	0.281	0.233	6.46e-09	0.000119121
ENTPD1	0.891927	0.406	0.212	0.194	1.86e-06	0.0342889
PWWP2B	0.891525	0.01	0	0.01	0.194869	1
PER1	0.89102	0.308	0.144	0.164	2.4e-05	0.442365
TRDV1	0.89062	0.021	0.006	0.015	0.216632	1
AC025171.1	0.890502	0.028	0.006	0.022	0.108965	1
TMED1	0.890074	0.051	0.025	0.026	0.15964	1
AC017002.2	0.889874	0.049	0.031	0.018	0.319039	1
GFOD1	0.888983	0.023	0.012	0.011	0.412351	1
PSMB5	0.888731	0.181	0.075	0.106	0.00107236	1
KCNQ3	0.88845	0.009	0	0.009	0.237083	1
PRR5L	0.888405	0.024	0.006	0.018	0.153068	1
CD79B	0.888018	0.315	0.175	0.14	0.0001	1
SLC7A7	0.887802	0.014	0	0.014	0.133799	1
COQ3	0.887493	0.028	0.012	0.016	0.262169	1
CBWD5	0.887046	0.178	0.081	0.097	0.00282577	1
TRAF2	0.886921	0.073	0.031	0.042	0.0563583	1
SPAG8	0.886913	0.007	0	0.007	0.290769	1
POP1	0.886753	0.01	0	0.01	0.194869	1
PPP5D1	0.886572	0.007	0	0.007	0.290769	1
CAMSAP1	0.886535	0.024	0.012	0.012	0.355333	1
SLC3A1	0.886174	0.005	0	0.005	0.360822	1
CDCA5	0.886119	0.007	0	0.007	0.290769	1
KLK1	0.885978	0.012	0.006	0.006	0.517585	1
C4orf33	0.885672	0.078	0.038	0.04	0.0652271	1
RETN	0.885567	0.003	0	0.003	0.456376	1
FAM179A	0.885304	0.007	0	0.007	0.290769	1
FPR3	0.883986	0.01	0	0.01	0.194869	1
SPAG16	0.883954	0.078	0.038	0.04	0.0666342	1
USP40	0.883125	0.019	0.006	0.013	0.254211	1
IL4R	0.882982	0.232	0.1	0.132	0.000200659	1
CTIF	0.88247	0.007	0	0.007	0.290769	1
LZTR1	0.882339	0.04	0.019	0.021	0.191514	1
C7orf61	0.882095	0.007	0	0.007	0.290769	1
MORF4L2	0.881729	0.239	0.1	0.139	0.000155886	1
BCL2	0.881695	0.338	0.15	0.188	4.17e-06	0.0768589
DNAJB9	0.881461	0.408	0.225	0.183	1.47e-06	0.0270725
CIC	0.881088	0.044	0.012	0.032	0.0655088	1
KLF10	0.880988	0.139	0.062	0.077	0.0079319	1
METTL2B	0.880796	0.113	0.05	0.063	0.0176916	1
LPCAT3	0.880379	0.113	0.05	0.063	0.0171547	1
EFNB1	0.87997	0.007	0	0.007	0.290769	1
PAFAH2	0.87984	0.049	0.012	0.037	0.0423681	1
REXO4	0.879417	0.089	0.044	0.045	0.0545355	1
ODF3L1	0.879242	0.007	0	0.007	0.290769	1
TBC1D12	0.878387	0.007	0	0.007	0.290769	1
KIAA0513	0.877321	0.019	0.006	0.013	0.254211	1
RP11-1017G21.5	0.87702	0.01	0.006	0.004	0.624378	1
CH507-513H4.6	0.876808	0.005	0	0.005	0.360822	1
IL7	0.876345	0.085	0.038	0.047	0.0392015	1
HMG20A	0.875291	0.073	0.038	0.035	0.0984395	1
SERPINA1	0.875175	0.023	0.012	0.011	0.421236	1
LPGAT1	0.875077	0.038	0.012	0.026	0.105898	1
RP11-54C4.3	0.874593	0.021	0.006	0.015	0.213899	1
DDX3Y	0.874475	0.324	0.2	0.124	0.000213182	1
ZNF528	0.874475	0.024	0.006	0.018	0.153563	1
HECW2	0.874257	0.016	0.006	0.01	0.362124	1
IMMP1L	0.874068	0.111	0.062	0.049	0.0542236	1
CLDN1	0.87385	0.007	0	0.007	0.290769	1
PRR11	0.873604	0.005	0	0.005	0.360822	1
BFSP2-AS1	0.87299	0.023	0.006	0.017	0.181406	1
ZNF837	0.872915	0.007	0	0.007	0.290769	1
CMKLR1	0.871785	0.005	0	0.005	0.360822	1
ZBTB20-AS1	0.871784	0.005	0	0.005	0.360822	1
CLDND2	0.871733	0.009	0	0.009	0.237083	1
ZNF830	0.871466	0.11	0.069	0.041	0.0927755	1
LONP1	0.871452	0.03	0.006	0.024	0.093427	1
ZNF282	0.871442	0.031	0.012	0.019	0.196203	1
RP11-677M14.2	0.870246	0.005	0	0.005	0.360822	1
PTGER4	0.869451	0.301	0.144	0.157	4.39e-05	0.808484
NCR2	0.869158	0.009	0	0.009	0.237083	1
ARHGEF40	0.869048	0.009	0	0.009	0.237083	1
EIF5	0.869007	0.714	0.5	0.214	1.11e-12	2.05e-08
NIPAL2	0.868773	0.031	0.012	0.019	0.193117	1
RRAD	0.868305	0.003	0	0.003	0.456376	1
TNFSF13B	0.867712	0.08	0.044	0.036	0.103153	1
GSTA4	0.867593	0.009	0	0.009	0.237083	1
MAP3K6	0.867336	0.054	0.012	0.042	0.0260944	1
CKAP2L	0.865603	0.01	0	0.01	0.194869	1
RAD51	0.865522	0.007	0	0.007	0.290769	1
LRR1	0.865468	0.068	0.031	0.037	0.078653	1
HNMT	0.864998	0.01	0	0.01	0.194869	1
RP5-1085F17.3	0.864836	0.007	0	0.007	0.290769	1
ZNRF1	0.864095	0.091	0.025	0.066	0.00659888	1
MAFB	0.863634	0.017	0.006	0.011	0.30264	1
NEFM	0.86337	0.007	0	0.007	0.290769	1
CYB5A	0.863009	0.181	0.075	0.106	0.0011886	1
KIAA1161	0.863004	0.007	0	0.007	0.290769	1
WDR47	0.862859	0.054	0.019	0.035	0.0615162	1
SQLE	0.861797	0.106	0.05	0.056	0.027354	1
RP11-475I24.3	0.861286	0.014	0.006	0.008	0.43038	1
AC009403.2	0.861275	0.044	0.025	0.019	0.271886	1
MAST4	0.861003	0.303	0.138	0.165	2.26e-05	0.415634
CXCL10	0.860739	0.007	0	0.007	0.290769	1
BCAS2	0.860598	0.659	0.362	0.297	1.25e-11	2.31e-07
FASTKD2	0.859851	0.087	0.031	0.056	0.0192316	1
IL10RB-AS1	0.859714	0.01	0	0.01	0.194869	1
PLEKHN1	0.859196	0.017	0.006	0.011	0.301701	1
AC004951.6	0.859052	0.007	0	0.007	0.290769	1
TBL1X	0.858915	0.063	0.031	0.032	0.117762	1
PPP2R2A	0.858289	0.254	0.112	0.142	0.000168182	1
DNAAF5	0.85686	0.012	0.006	0.006	0.517585	1
HIST2H2AA3	0.856331	0.017	0.006	0.011	0.30264	1
RNASEK-C17orf49	0.856318	0.024	0.006	0.018	0.15406	1
FKBP5	0.856077	0.287	0.175	0.112	0.00153811	1
RNF135	0.855619	0.071	0.044	0.027	0.18474	1
CTC-543D15.8	0.855549	0.007	0	0.007	0.290769	1
RP11-944C7.1	0.855426	0.005	0	0.005	0.360822	1
VWA9	0.855267	0.061	0.031	0.03	0.133466	1
EVA1B	0.855111	0.014	0.006	0.008	0.43038	1
TRIM69	0.854788	0.268	0.15	0.118	0.000688216	1
PIAS4	0.854659	0.045	0.019	0.026	0.125775	1
AAGAB	0.853846	0.202	0.088	0.114	0.000674524	1
HIST1H2BI	0.85257	0.005	0	0.005	0.360822	1
ROCK2	0.852257	0.019	0.006	0.013	0.255011	1
LY86	0.851789	0.009	0	0.009	0.237083	1
LILRB1	0.851724	0.012	0	0.012	0.161113	1
AC074366.3	0.851648	0.005	0	0.005	0.360822	1
HMGCS1	0.851301	0.152	0.075	0.077	0.00897602	1
RABGEF1	0.850836	0.035	0.012	0.023	0.14208	1
RP11-218M22.1	0.85065	0.03	0.012	0.018	0.222713	1
AL358852.1	0.850523	0.007	0	0.007	0.290769	1
PTPN22	0.850287	0.465	0.219	0.246	2.88e-08	0.000530684
RAB4B-EGLN2	0.849822	0.012	0.006	0.006	0.517585	1
SLC35A1	0.849702	0.094	0.038	0.056	0.0212605	1
OLFML3	0.848957	0.007	0	0.007	0.290769	1
IFIH1	0.848749	0.106	0.031	0.075	0.00377211	1
AC010226.4	0.848283	0.009	0	0.009	0.237083	1
NR3C1	0.848189	0.662	0.406	0.256	1.63e-11	3.01e-07
SLC39A3	0.847862	0.042	0.025	0.017	0.308532	1
RP1-202O8.3	0.847562	0.005	0	0.005	0.360822	1
ZNF576	0.847031	0.052	0.019	0.033	0.0722816	1
RP11-83N9.5	0.846693	0.005	0	0.005	0.360822	1
JMJD4	0.846684	0.049	0.025	0.024	0.184117	1
CASP1	0.846682	0.594	0.312	0.282	7.56e-11	1.39e-06
PPFIA3	0.846203	0.005	0	0.005	0.360822	1
ZNF658	0.845744	0.007	0	0.007	0.290769	1
SLC9A1	0.845102	0.026	0.006	0.02	0.129298	1
RNF122	0.845099	0.009	0	0.009	0.237083	1
CCDC78	0.844993	0.007	0	0.007	0.290769	1
THTPA	0.844921	0.04	0.019	0.021	0.191963	1
CPNE5	0.8449	0.005	0	0.005	0.360822	1
HIST2H2AA4	0.844633	0.15	0.062	0.088	0.0037439	1
ZFP57	0.844387	0.007	0	0.007	0.290769	1
DKFZp779M0652	0.844014	0.005	0	0.005	0.360822	1
CTU1	0.84385	0.007	0	0.007	0.290769	1
SFR1	0.843837	0.057	0.031	0.026	0.17156	1
MOB3A	0.843546	0.254	0.138	0.116	0.000990496	1
RP11-582J16.5	0.843533	0.009	0	0.009	0.237083	1
ABHD6	0.843322	0.028	0.012	0.016	0.264183	1
FAM122C	0.843006	0.092	0.038	0.054	0.0256341	1
CAPG	0.842835	0.263	0.162	0.101	0.0034624	1
GDAP1	0.84217	0.037	0.012	0.025	0.123515	1
RELB	0.841621	0.206	0.094	0.112	0.000911014	1
CSTA	0.841603	0.009	0	0.009	0.237083	1
LDLR	0.841372	0.098	0.038	0.06	0.0171864	1
ITGA1	0.840922	0.01	0	0.01	0.194869	1
SLC35E1	0.840797	0.052	0.031	0.021	0.254216	1
SLC25A37	0.840773	0.038	0.012	0.026	0.106194	1
BTG1	0.840757	0.993	0.988	0.005	3.53e-41	6.51e-37
SDR42E1	0.840699	0.007	0	0.007	0.290769	1
FKBP15	0.840417	0.077	0.038	0.039	0.0762455	1
LST1	0.840369	0.188	0.106	0.082	0.00929941	1
bP-21264C1.2	0.840058	0.038	0.012	0.026	0.10649	1
ABCA1	0.83995	0.01	0.006	0.004	0.624378	1
CHURC1-FNTB	0.839136	0.007	0	0.007	0.290769	1
UTP11L	0.839126	0.111	0.038	0.073	0.00569751	1
CBX7	0.839122	0.056	0.025	0.031	0.108253	1
CCDC159	0.838965	0.105	0.044	0.061	0.0185663	1
MAP9	0.838649	0.017	0.012	0.005	0.654007	1
PRKAR1B	0.837611	0.103	0.05	0.053	0.0360924	1
POT1	0.837585	0.052	0.031	0.021	0.253266	1
FOXP3	0.837243	0.808	0.462	0.346	1.15e-16	2.11e-12
FAM64A	0.837191	0.003	0	0.003	0.456376	1
LAMP3	0.836956	0.012	0.012	0	0.988529	1
MORC2-AS1	0.836115	0.005	0	0.005	0.360822	1
PIGF	0.835847	0.111	0.062	0.049	0.0566919	1
PSTK	0.835581	0.023	0.006	0.017	0.181406	1
KIFC1	0.835529	0.007	0	0.007	0.290769	1
TRIM61	0.835499	0.007	0	0.007	0.290769	1
COMMD5	0.835055	0.185	0.1	0.085	0.00758052	1
MIR222HG	0.834867	0.038	0.019	0.019	0.223346	1
LRRC59	0.834455	0.164	0.081	0.083	0.00726614	1
SRRM2-AS1	0.834027	0.007	0	0.007	0.290769	1
LAMC2	0.833884	0.005	0	0.005	0.360822	1
RPA1	0.833862	0.192	0.119	0.073	0.0153801	1
ADNP2	0.833851	0.04	0.019	0.021	0.190175	1
PTRH1	0.833706	0.094	0.044	0.05	0.0393509	1
PLK4	0.833323	0.012	0.006	0.006	0.517585	1
BST1	0.833172	0.002	0	0.002	0.599817	1
PYGO2	0.832802	0.084	0.038	0.046	0.0475005	1
PRKCD	0.832605	0.056	0.019	0.037	0.0528605	1
PLA2G16	0.832524	0.073	0.031	0.042	0.0526155	1
RP11-110I1.13	0.832409	0.017	0.012	0.005	0.65678	1
METTL7A	0.832329	0.071	0.056	0.015	0.426906	1
DDX11-AS1	0.832174	0.007	0	0.007	0.290769	1
FAM111A	0.832118	0.155	0.081	0.074	0.0140763	1
MYOM1	0.831945	0.005	0	0.005	0.360822	1
NRN1L	0.831083	0.005	0	0.005	0.360822	1
JMJD6	0.830586	0.204	0.1	0.104	0.00173756	1
MRPS18C	0.830432	0.308	0.131	0.177	1.29e-05	0.237232
CENPP	0.829887	0.023	0.006	0.017	0.181406	1
E2F3	0.829469	0.078	0.038	0.04	0.0696706	1
DYRK4	0.829162	0.064	0.044	0.02	0.285592	1
FAM213B	0.829056	0.057	0.031	0.026	0.172941	1
ZNF182	0.828948	0.014	0.006	0.008	0.43038	1
LUCAT1	0.827561	0.017	0.006	0.011	0.304523	1
S100PBP	0.827515	0.111	0.031	0.08	0.00261202	1
RP11-1007O24.3	0.827212	0.009	0	0.009	0.237083	1
RP11-15H20.7	0.826849	0.042	0.019	0.023	0.167129	1
ACP6	0.826278	0.096	0.044	0.052	0.0326304	1
ADGRB1	0.826258	0.005	0	0.005	0.360822	1
TIGD6	0.826197	0.005	0	0.005	0.360822	1
SLC40A1	0.826103	0.007	0	0.007	0.290769	1
DMXL2	0.825875	0.009	0	0.009	0.237083	1
SUV39H2	0.825875	0.024	0.006	0.018	0.153563	1
EHD4	0.825651	0.141	0.062	0.079	0.00798956	1
ANKRD42	0.825596	0.026	0.006	0.02	0.129719	1
TBC1D7	0.825311	0.101	0.05	0.051	0.0416778	1
S1PR2	0.824956	0.023	0.006	0.017	0.181988	1
BTAF1	0.824544	0.213	0.112	0.101	0.00265921	1
SLC2A1-AS1	0.824348	0.005	0	0.005	0.360822	1
AC007246.3	0.823518	0.071	0.031	0.04	0.0622074	1
STARD10	0.822928	0.047	0.025	0.022	0.210235	1
RP3-508I15.21	0.822677	0.005	0	0.005	0.360822	1
ZNF610	0.82218	0.024	0.006	0.018	0.153068	1
DUSP18	0.821984	0.04	0.019	0.021	0.193763	1
FAF1	0.821159	0.136	0.069	0.067	0.0183824	1
ARL13B	0.820687	0.052	0.019	0.033	0.0717244	1
MAN2C1	0.820625	0.106	0.044	0.062	0.0163948	1
RP11-296O14.3	0.820477	0.005	0	0.005	0.360822	1
TRIM39	0.820442	0.038	0.012	0.026	0.108584	1
AGPAT5	0.820222	0.077	0.038	0.039	0.0773722	1
RNF185	0.820142	0.037	0.019	0.018	0.256583	1
MRPL12	0.819851	0.075	0.031	0.044	0.0479686	1
GAPT	0.819844	0.009	0	0.009	0.237083	1
SECTM1	0.819002	0.007	0	0.007	0.290769	1
NRP1	0.818829	0.005	0	0.005	0.360822	1
CACFD1	0.818709	0.007	0	0.007	0.290769	1
PTGS1	0.81795	0.007	0	0.007	0.290769	1
TUBE1	0.817932	0.085	0.038	0.047	0.0419157	1
EFCAB2	0.817628	0.047	0.019	0.028	0.110624	1
LINC00158	0.817625	0.007	0	0.007	0.290769	1
TAF10	0.817572	0.108	0.062	0.046	0.0711916	1
C17orf100	0.817442	0.023	0.006	0.017	0.181988	1
MARS2	0.817005	0.023	0.006	0.017	0.181406	1
GS1-279B7.2	0.816883	0.005	0	0.005	0.360822	1
ZNF330	0.816687	0.183	0.112	0.071	0.0202361	1
COQ5	0.816026	0.075	0.044	0.031	0.144922	1
BRICD5	0.815596	0.009	0.006	0.003	0.755878	1
PRR34	0.815286	0.007	0	0.007	0.290769	1
RP11-319G6.1	0.814968	0.007	0	0.007	0.290769	1
WDR92	0.814962	0.007	0	0.007	0.290769	1
CNOT10	0.81493	0.101	0.044	0.057	0.0243519	1
EZH2	0.814714	0.105	0.062	0.043	0.0859365	1
FDXR	0.814289	0.085	0.038	0.047	0.0413605	1
QPRT	0.813906	0.005	0	0.005	0.360822	1
GRAMD3	0.81373	0.129	0.062	0.067	0.0167004	1
RP11-263K19.4	0.813649	0.005	0	0.005	0.360822	1
NOLC1	0.813597	0.15	0.069	0.081	0.00727443	1
RP11-146I2.1	0.813124	0.005	0	0.005	0.360822	1
KIR3DX1	0.812934	0.005	0	0.005	0.360822	1
FEM1A	0.81251	0.049	0.019	0.03	0.0950882	1
ZBTB48	0.812456	0.049	0.019	0.03	0.0952081	1
PLK2	0.812444	0.009	0	0.009	0.237083	1
MRPL51	0.812413	0.446	0.244	0.202	2.29e-07	0.00422568
LHFP	0.812265	0.016	0.006	0.01	0.359917	1
TNFRSF10D	0.812116	0.04	0.012	0.028	0.092841	1
LINC00920	0.81188	0.024	0.006	0.018	0.153068	1
OSBP2	0.811587	0.005	0	0.005	0.360822	1
CTD-3222D19.12	0.811469	0.003	0	0.003	0.456376	1
PYGM	0.811426	0.005	0	0.005	0.360822	1
EIF4G3	0.810859	0.091	0.044	0.047	0.0514957	1
MKNK1	0.810667	0.197	0.088	0.109	0.001405	1
RP11-342M1.3	0.810511	0.007	0	0.007	0.290769	1
TESC	0.809925	0.089	0.044	0.045	0.0580238	1
CTC-428H11.2	0.809903	0.019	0.006	0.013	0.255011	1
BBOF1	0.809888	0.005	0	0.005	0.360822	1
RP11-137H2.4	0.809382	0.005	0	0.005	0.360822	1
RP11-429E11.3	0.809355	0.005	0	0.005	0.360822	1
RP11-542M13.3	0.808372	0.005	0	0.005	0.360822	1
STK36	0.807952	0.007	0	0.007	0.290769	1
CD276	0.807882	0.007	0	0.007	0.290769	1
TMEM217	0.807234	0.016	0.006	0.01	0.363232	1
CRYGS	0.807221	0.005	0	0.005	0.360822	1
NME7	0.807128	0.103	0.062	0.041	0.0950597	1
LAX1	0.806912	0.172	0.1	0.072	0.0176791	1
NDRG1	0.806769	0.179	0.106	0.073	0.0138944	1
AC074117.10	0.806432	0.007	0	0.007	0.290769	1
ASH2L	0.806296	0.078	0.044	0.034	0.116464	1
SPATS2	0.806177	0.052	0.019	0.033	0.0732181	1
SYP	0.806026	0.007	0	0.007	0.290769	1
DDIAS	0.805796	0.005	0	0.005	0.360822	1
PDXP	0.805443	0.005	0	0.005	0.360822	1
SLC25A17	0.80538	0.122	0.044	0.078	0.00528091	1
UBE2R2	0.805268	0.098	0.044	0.054	0.0307301	1
RP11-1379J22.5	0.805229	0.007	0	0.007	0.290769	1
RHBDF2	0.805189	0.021	0.006	0.015	0.213899	1
COPB2	0.805109	0.211	0.1	0.111	0.00136495	1
RP3-428L16.2	0.805083	0.005	0	0.005	0.360822	1
GLCCI1	0.805033	0.209	0.1	0.109	0.00158411	1
PARP2	0.804493	0.047	0.019	0.028	0.111451	1
ZNF547	0.804322	0.005	0	0.005	0.360822	1
GMNN	0.804318	0.077	0.031	0.046	0.0430186	1
FYCO1	0.804051	0.103	0.044	0.059	0.0213929	1
MFSD7	0.803726	0.005	0	0.005	0.360822	1
RP11-455F5.5	0.803596	0.078	0.031	0.047	0.0389303	1
HN1L	0.80299	0.056	0.025	0.031	0.109247	1
COX17	0.802662	0.592	0.325	0.267	8.82e-10	1.63e-05
DPH7	0.80261	0.075	0.044	0.031	0.15197	1
CTD-2410N18.3	0.802488	0.005	0	0.005	0.360822	1
PPIL3	0.802186	0.16	0.081	0.079	0.00937842	1
CETN3	0.80218	0.054	0.025	0.029	0.123603	1
AC007228.11	0.80191	0.005	0	0.005	0.360822	1
INPP5B	0.801625	0.035	0.019	0.016	0.29315	1
CBR1	0.80141	0.136	0.056	0.08	0.0065923	1
KIAA0556	0.801154	0.021	0.006	0.015	0.215263	1
STX6	0.800333	0.105	0.044	0.061	0.0189063	1
SNX8	0.800168	0.042	0.025	0.017	0.313386	1
HIVEP3	0.800088	0.071	0.038	0.033	0.114937	1
CHCHD4	0.800053	0.026	0.019	0.007	0.571026	1
RCAN1	0.799996	0.012	0.006	0.006	0.519103	1
RP1-223E5.4	0.79965	0.007	0	0.007	0.290769	1
CDC42EP2	0.799433	0.009	0	0.009	0.237083	1
RFT1	0.799076	0.056	0.019	0.037	0.0542744	1
MFSD3	0.798803	0.045	0.012	0.033	0.0591159	1
SPAG9	0.798778	0.172	0.075	0.097	0.00226025	1
CTD-2555O16.2	0.798529	0.005	0	0.005	0.360822	1
SIGLEC10	0.798162	0.009	0	0.009	0.237083	1
ENPEP	0.798034	0.005	0	0.005	0.360822	1
RCN1	0.797828	0.033	0.019	0.014	0.337449	1
FEZ1	0.797802	0.009	0	0.009	0.237083	1
TSPAN31	0.796888	0.099	0.056	0.043	0.0810846	1
[truncated: 12,571 more rows]
