# Supplementary material for: CD177 modulates the function and homeostasis of tumor-infiltrating regulatory T cells
Source: Nat Commun. 2021 Oct 1;12:5764. doi: 10.1038/s41467-021-26091-4 (PMC8486774; doi:10.1038/s41467-021-26091-4)
Supplement: Supplementary file 6 — Supplemental Data 2 [file 41467_2021_26091_MOESM6_ESM.xlsx]

## Sheet: HCC_TIvPtregs
Supplementary Data 2. DEGs between TI-Treg cells and PB-Treg cells from HCC single cell RNAseq
Wilcoxon rank sum test with p-values adjusted using the Bonferroni method
Genes	avg_logFC	pct.TM	pct.PB	pct.Difference	p_val	p_val_adj
S1PR1	-3.87524	0.09	0.821	-0.731	2.41477e-121	5.22364e-117
TNFRSF18	2.38897	0.919	0.352	0.567	7.08568e-85	1.53277e-80
KLF2	-3.17554	0.058	0.617	-0.559	5.30549e-83	1.14768e-78
LEF1	-2.52753	0.254	0.841	-0.587	1.72226e-81	3.7256e-77
CTSC	1.55886	0.983	0.793	0.19	4.90138e-79	1.06027e-74
AES	-1.73337	0.719	0.959	-0.24	9.49708e-76	2.05441e-71
TXNIP	-1.1875	0.964	1	-0.036	8.8171e-75	1.90731e-70
FAM65B	-1.81811	0.626	0.959	-0.333	1.48558e-72	3.2136e-68
RGS1	1.88922	0.935	0.531	0.404	1.76334e-70	3.81447e-66
RASGRP2	-2.7275	0.088	0.603	-0.515	2.62498e-69	5.67835e-65
CXCR6	2.34198	0.886	0.514	0.372	6.41466e-68	1.38762e-63
GIMAP7	-1.96466	0.465	0.89	-0.425	2.32226e-65	5.0235e-61
LINC00861	-1.83621	0.523	0.931	-0.408	3.02166e-65	6.53647e-61
SRGN	1.14972	0.998	0.91	0.088	6.80082e-64	1.47115e-59
LAYN	2.85539	0.723	0.117	0.606	2.10975e-63	4.56382e-59
BATF	1.59257	0.933	0.534	0.399	1.72269e-61	3.72652e-57
CREM	2.5769	0.836	0.407	0.429	7.14323e-61	1.54522e-56
CCR7	-3.44069	0.12	0.6	-0.48	2.6063e-60	5.63794e-56
PHLDA1	2.91257	0.72	0.148	0.572	4.7105e-60	1.01898e-55
ABLIM1	-2.60332	0.16	0.655	-0.495	1.82584e-59	3.94966e-55
TNFRSF9	2.93645	0.751	0.248	0.503	4.95141e-57	1.07109e-52
TNFRSF4	2.15883	0.878	0.479	0.399	7.95652e-56	1.72115e-51
SH2D2A	1.47063	0.903	0.5	0.403	4.42498e-54	9.57211e-50
TNFAIP3	1.67095	0.933	0.676	0.257	5.54469e-54	1.19943e-49
NAMPT	2.06854	0.789	0.297	0.492	2.49543e-53	5.39811e-49
ID2	2.56252	0.795	0.386	0.409	1.60642e-52	3.475e-48
CDC25B	-1.55341	0.223	0.724	-0.501	7.17175e-52	1.55139e-47
CD47	-1.18032	0.792	0.969	-0.177	8.14023e-51	1.7609e-46
RASA3	-1.93611	0.223	0.69	-0.467	9.28007e-51	2.00746e-46
CTLA4	1.71531	0.91	0.555	0.355	1.15472e-50	2.4979e-46
ITGB7	-2.07882	0.271	0.703	-0.432	2.82766e-50	6.11678e-46
PI16	-4.81172	0.014	0.345	-0.331	6.05978e-50	1.31085e-45
ICOS	1.62506	0.924	0.662	0.262	1.42698e-49	3.08685e-45
C16orf54	-1.44269	0.366	0.824	-0.458	1.41552e-48	3.06206e-44
IL2RB	1.21021	0.964	0.728	0.236	1.85506e-48	4.01286e-44
GAPDH	0.826332	1	0.997	0.003	4.54646e-48	9.8349e-44
DUSP4	2.22681	0.769	0.355	0.414	8.45352e-48	1.82866e-43
SAMSN1	1.36911	0.919	0.617	0.302	1.55108e-47	3.3553e-43
GIMAP4	-1.56648	0.52	0.852	-0.332	4.23368e-47	9.15829e-43
TIGIT	0.98694	0.994	0.8	0.194	6.41612e-46	1.38794e-41
MYC	-2.70438	0.091	0.483	-0.392	8.17974e-46	1.76944e-41
SDC4	2.78897	0.594	0.103	0.491	1.11853e-45	2.41961e-41
RPL13A	-0.751092	0.997	1	-0.003	2.52651e-45	5.46535e-41
NEDD9	1.76353	0.793	0.397	0.396	5.94411e-45	1.28583e-40
BIN2	-1.18411	0.736	0.938	-0.202	1.90748e-44	4.12626e-40
ALOX5AP	-1.65285	0.258	0.672	-0.414	1.01114e-43	2.18731e-39
STK38	-1.70552	0.438	0.807	-0.369	4.06635e-43	8.79633e-39
GIMAP1	-2.01118	0.204	0.617	-0.413	4.55901e-43	9.86204e-39
ZFP36L1	1.19269	0.986	0.914	0.072	3.27989e-42	7.09505e-38
LIME1	-1.09315	0.69	0.917	-0.227	5.51292e-42	1.19255e-37
RNF214	-2.17632	0.178	0.576	-0.398	9.59736e-42	2.0761e-37
ITGB1	-1.41021	0.764	0.928	-0.164	1.04094e-41	2.25175e-37
FOXP3	0.894957	0.983	0.831	0.152	1.20906e-41	2.61543e-37
GSTK1	-0.794529	0.886	0.972	-0.086	1.65938e-41	3.58956e-37
MAF	1.30932	0.886	0.521	0.365	4.15182e-41	8.98121e-37
RHOC	1.62102	0.726	0.303	0.423	7.16657e-41	1.55027e-36
LDHB	-0.885353	0.88	0.959	-0.079	1.06019e-40	2.2934e-36
SELL	-1.19214	0.742	0.928	-0.186	1.78899e-39	3.86995e-35
DNPH1	1.48373	0.774	0.383	0.391	1.84572e-39	3.99266e-35
HLA-A	0.402597	1	1	0	2.74791e-39	5.94429e-35
CD7	1.48727	0.868	0.541	0.327	2.97417e-39	6.43372e-35
GIMAP1-GIMAP5	-1.5297	0.457	0.838	-0.381	5.17561e-39	1.11959e-34
SAT1	1.11637	0.959	0.848	0.111	8.23721e-39	1.78187e-34
RPL3	-0.6126	0.998	1	-0.002	2.17519e-38	4.70536e-34
CCND2	1.34047	0.897	0.679	0.218	2.21644e-38	4.7946e-34
PHTF2	1.10252	0.904	0.562	0.342	3.64508e-38	7.88504e-34
TC2N	-2.95659	0.199	0.569	-0.37	7.99562e-38	1.72961e-33
ARHGAP45	-1.0918	0.725	0.917	-0.192	5.43975e-37	1.17673e-32
CST7	1.40651	0.854	0.607	0.247	6.90634e-37	1.49398e-32
CD2	0.645774	0.997	0.983	0.014	8.45486e-37	1.82895e-32
CARD16	1.20391	0.962	0.803	0.159	1.13428e-36	2.45368e-32
MYL6	0.692061	0.997	0.997	0	4.31355e-36	9.33107e-32
KCNA3	-1.79826	0.178	0.562	-0.384	4.55218e-36	9.84727e-32
HLA-H	0.473874	1	1	0	9.42079e-36	2.03791e-31
MCUB	-1.6792	0.286	0.655	-0.369	1.04647e-35	2.26373e-31
TBC1D4	1.08251	0.935	0.728	0.207	1.11037e-35	2.40196e-31
CDC42SE1	-0.965236	0.924	1	-0.076	2.65477e-35	5.7428e-31
HLA-G	0.479725	0.998	0.997	0.001	2.87699e-35	6.22351e-31
CLEC7A	4.31064	0.433	0.031	0.402	3.17826e-35	6.87521e-31
ZGPAT	-0.898794	0.705	0.921	-0.216	5.17234e-35	1.11888e-30
CCR8	1.51172	0.726	0.338	0.388	1.10652e-34	2.39362e-30
LEF1-AS1	-1.87774	0.088	0.417	-0.329	1.15541e-34	2.49939e-30
LTA	2.99118	0.479	0.069	0.41	1.29392e-34	2.79901e-30
MAL	-1.22681	0.09	0.431	-0.341	1.82955e-34	3.95768e-30
TRAF3IP3	-0.694856	0.883	0.959	-0.076	2.3295e-34	5.03917e-30
KLF3	-3.21913	0.091	0.403	-0.312	4.0833e-34	8.83299e-30
ENO1	0.797898	0.986	0.948	0.038	4.90658e-34	1.06139e-29
LAIR2	2.19938	0.672	0.314	0.358	1.51973e-33	3.28748e-29
SELPLG	-0.705963	0.953	0.99	-0.037	3.03152e-33	6.55778e-29
JUN	1.92069	0.596	0.193	0.403	4.1939e-33	9.07224e-29
MIR5047	-0.935577	0.775	0.914	-0.139	6.3148e-33	1.36602e-28
LPAR6	-1.70139	0.343	0.697	-0.354	9.87992e-33	2.13722e-28
TNFRSF1B	0.866309	0.98	0.9	0.08	2.1877e-32	4.73244e-28
RPS2	-0.627078	0.95	0.983	-0.033	3.20534e-32	6.93378e-28
STAT4	1.0542	0.878	0.614	0.264	4.26453e-32	9.22503e-28
LYST	1.11334	0.807	0.472	0.335	4.45569e-32	9.63856e-28
SNX9	1.54838	0.625	0.217	0.408	5.07896e-32	1.09868e-27
LDLRAP1	-1.92907	0.246	0.586	-0.34	6.96056e-32	1.50571e-27
ADD3	-1.00686	0.688	0.914	-0.226	1.0009e-31	2.16514e-27
APOBEC3C	0.99242	0.901	0.703	0.198	2.48544e-31	5.37651e-27
DGKA	-0.953131	0.755	0.907	-0.152	2.71586e-31	5.87494e-27
TYMP	1.71364	0.695	0.328	0.367	3.07006e-31	6.64116e-27
NDFIP2	2.51858	0.505	0.128	0.377	3.61937e-31	7.82942e-27
RPL4	-0.58371	0.976	0.979	-0.003	8.73419e-31	1.88938e-26
AIM1	-1.42555	0.24	0.603	-0.363	8.77524e-31	1.89826e-26
TMEM63A	-1.40146	0.424	0.748	-0.324	1.56541e-30	3.3863e-26
IL12RB2	1.57674	0.635	0.255	0.38	1.95784e-30	4.2352e-26
CDHR3	-3.28291	0.008	0.214	-0.206	2.40383e-30	5.19996e-26
MBP	-1.76919	0.298	0.634	-0.336	2.72668e-30	5.89836e-26
ATP1B1	1.92862	0.549	0.166	0.383	1.08548e-29	2.34811e-25
LAPTM4B	3.88462	0.429	0.072	0.357	1.37723e-29	2.97922e-25
CCR10	-3.49896	0.017	0.234	-0.217	1.40361e-29	3.03629e-25
ANXA2	-0.988755	0.663	0.866	-0.203	1.59935e-29	3.4597e-25
APOBEC3F	0.934755	0.766	0.39	0.376	1.62729e-29	3.52015e-25
ANXA2P2	-1.29113	0.573	0.834	-0.261	2.26789e-29	4.90589e-25
SORL1	-1.24818	0.403	0.752	-0.349	3.10431e-29	6.71524e-25
ASB2	2.30772	0.502	0.138	0.364	4.66612e-29	1.00937e-24
VDR	2.63863	0.432	0.069	0.363	4.74993e-29	1.0275e-24
FCMR	-0.688871	0.845	0.972	-0.127	5.91009e-29	1.27847e-24
ACP5	1.71787	0.634	0.29	0.344	6.68232e-29	1.44552e-24
TXK	-2.33752	0.074	0.355	-0.281	9.6601e-29	2.08967e-24
TMEM123	-1.03716	0.664	0.879	-0.215	2.87626e-28	6.22193e-24
IL32	0.495007	1	1	0	5.03746e-28	1.0897e-23
APOBEC3G	1.22185	0.828	0.59	0.238	5.27272e-28	1.14059e-23
SPOCK2	0.711182	0.976	0.931	0.045	5.77233e-28	1.24867e-23
EPB41	-1.00441	0.524	0.855	-0.331	6.91696e-28	1.49628e-23
SERPINE2	3.14212	0.401	0.055	0.346	7.27064e-28	1.57278e-23
SH3BP5	-1.72779	0.185	0.507	-0.322	1.37887e-27	2.98277e-23
KLF3-AS1	-2.07286	0.035	0.269	-0.234	1.49127e-27	3.22592e-23
PRKCQ-AS1	-1.33995	0.242	0.586	-0.344	1.75189e-27	3.78968e-23
DDIT4	1.74292	0.716	0.479	0.237	2.01426e-27	4.35725e-23
CSGALNACT1	-1.57657	0.213	0.548	-0.335	3.51643e-27	7.60675e-23
GPR183	-1.17403	0.45	0.752	-0.302	5.90507e-27	1.27738e-22
SYNGR2	1.11315	0.871	0.662	0.209	6.13329e-27	1.32675e-22
SH3BP5-AS1	-1.51582	0.195	0.517	-0.322	7.38222e-27	1.59692e-22
CXCR3	0.854523	0.851	0.576	0.275	7.65755e-27	1.65648e-22
IFI6	1.53126	0.802	0.493	0.309	8.1883e-27	1.77129e-22
PTPN7	0.870669	0.886	0.645	0.241	9.03265e-27	1.95394e-22
PKM	0.889602	0.968	0.907	0.061	1.37837e-26	2.98168e-22
HAVCR2	1.78729	0.529	0.172	0.357	1.44225e-26	3.11987e-22
COX8A	0.928169	0.898	0.717	0.181	1.44751e-26	3.13124e-22
GIMAP5	-1.44744	0.406	0.731	-0.325	1.72682e-26	3.73545e-22
SYTL1	-1.19295	0.409	0.703	-0.294	1.73703e-26	3.75755e-22
SIRPG	0.93884	0.865	0.614	0.251	3.38686e-26	7.32645e-22
S1PR4	-1.33296	0.318	0.634	-0.316	3.61358e-26	7.8169e-22
FOSL2	2.97265	0.412	0.079	0.333	4.18524e-26	9.0535e-22
FAM102A	-1.28416	0.392	0.69	-0.298	4.9324e-26	1.06698e-21
TTC39C	-1.06517	0.54	0.81	-0.27	5.75698e-26	1.24535e-21
IL1R1	2.07347	0.422	0.083	0.339	1.4979e-25	3.24025e-21
EPHX2	1.81174	0.538	0.203	0.335	1.508e-25	3.2621e-21
PXN	-1.17968	0.388	0.703	-0.315	1.6174e-25	3.49875e-21
RNASEK-C17orf49	0.699261	0.957	0.859	0.098	1.64883e-25	3.56676e-21
TCF7	-2.12247	0.14	0.441	-0.301	1.68383e-25	3.64246e-21
STK17B	0.533278	1	0.993	0.007	2.04126e-25	4.41566e-21
GPX1	0.894912	0.827	0.555	0.272	4.11566e-25	8.903e-21
DUSP2	2.07911	0.593	0.276	0.317	4.17846e-25	9.03884e-21
HSPA1B	2.05568	0.729	0.493	0.236	4.46398e-25	9.65647e-21
IL6R	-1.3001	0.281	0.603	-0.322	4.61706e-25	9.98762e-21
CKLF-CMTM1	1.10663	0.836	0.607	0.229	5.17942e-25	1.12041e-20
SLAMF1	0.765221	0.907	0.662	0.245	6.1966e-25	1.34045e-20
PTTG1	1.3234	0.653	0.345	0.308	6.64779e-25	1.43805e-20
CD4	0.673421	0.973	0.897	0.076	7.6152e-25	1.64732e-20
CKLF	1.08054	0.845	0.624	0.221	8.56095e-25	1.8519e-20
C10orf54	-0.975038	0.538	0.779	-0.241	1.38856e-24	3.00374e-20
ATP5E	0.864186	0.992	0.986	0.006	1.51713e-24	3.28186e-20
FOS	1.57458	0.488	0.148	0.34	1.55155e-24	3.35631e-20
EEF1G	-0.520498	0.947	0.997	-0.05	1.76237e-24	3.81237e-20
MIR3064	-0.708072	0.971	0.986	-0.015	3.11562e-24	6.7397e-20
CD3D	0.57818	0.998	0.997	0.001	4.27203e-24	9.24125e-20
GRINA	1.19418	0.562	0.2	0.362	7.36289e-24	1.59274e-19
CSF1	1.53959	0.541	0.207	0.334	1.03676e-23	2.24271e-19
SPATS2L	1.10195	0.611	0.255	0.356	1.04396e-23	2.25829e-19
TRAT1	-1.97167	0.195	0.483	-0.288	1.08031e-23	2.33693e-19
HSPA8	-0.515427	0.971	0.986	-0.015	1.10911e-23	2.39924e-19
WHRN	2.07808	0.395	0.072	0.323	1.29588e-23	2.80325e-19
CDKN1A	2.69979	0.369	0.062	0.307	1.47522e-23	3.1912e-19
TAGAP	-1.32113	0.47	0.734	-0.264	1.72901e-23	3.74019e-19
KAT2B	1.25184	0.687	0.386	0.301	1.88517e-23	4.078e-19
MZB1	3.03342	0.345	0.045	0.3	1.90385e-23	4.1184e-19
FNDC3B	1.98411	0.433	0.11	0.323	1.90626e-23	4.12362e-19
CD96	0.821752	0.889	0.748	0.141	2.19136e-23	4.74036e-19
CD55	-1.74192	0.129	0.403	-0.274	2.21837e-23	4.79877e-19
IL10RA	-0.594864	0.901	0.983	-0.082	2.55277e-23	5.52215e-19
CREB3L2	1.21987	0.655	0.331	0.324	2.8221e-23	6.10477e-19
CTNNB1	0.913408	0.909	0.752	0.157	4.17152e-23	9.02383e-19
PDP1	-1.5932	0.237	0.541	-0.304	4.21018e-23	9.10747e-19
FLNA	-0.820941	0.76	0.907	-0.147	5.25907e-23	1.13764e-18
HSPB1	1.53856	0.679	0.431	0.248	5.63627e-23	1.21924e-18
RASSF3	-1.39337	0.249	0.572	-0.323	6.77869e-23	1.46637e-18
PDCD1	2.08491	0.503	0.203	0.3	1.00988e-22	2.18458e-18
C1orf56	-0.732294	0.865	0.997	-0.132	1.09054e-22	2.35907e-18
BCL2L1	1.38866	0.597	0.286	0.311	1.73905e-22	3.76191e-18
MIR4435-2HG	0.589494	0.834	0.483	0.351	2.3099e-22	4.99677e-18
MIAT	-1.0825	0.526	0.793	-0.267	2.51684e-22	5.44442e-18
IGFLR1	0.950732	0.833	0.648	0.185	3.07314e-22	6.64781e-18
GLTSCR2	-0.958722	0.585	0.814	-0.229	3.08166e-22	6.66624e-18
FUT7	-2.94915	0.021	0.2	-0.179	3.09137e-22	6.68726e-18
ITGA6	-1.95588	0.093	0.341	-0.248	3.46341e-22	7.49205e-18
TMEM204	-1.76718	0.1	0.352	-0.252	4.10288e-22	8.87535e-18
ANXA1	-2.40168	0.264	0.555	-0.291	4.8212e-22	1.04292e-17
RAB37	-1.75665	0.202	0.479	-0.277	5.16835e-22	1.11802e-17
FMNL3	1.17324	0.55	0.231	0.319	5.37102e-22	1.16186e-17
ARHGDIB	-0.338523	0.998	1	-0.002	5.59475e-22	1.21026e-17
TNFAIP8	-1.02355	0.462	0.759	-0.297	7.37124e-22	1.59455e-17
SLMO2-ATP5E	0.762306	0.992	0.986	0.006	7.46067e-22	1.61389e-17
CAMK4	-1.29779	0.365	0.645	-0.28	7.92575e-22	1.7145e-17
TBC1D8	2.41389	0.36	0.066	0.294	1.23223e-21	2.66557e-17
TNFRSF13B	2.33428	0.328	0.041	0.287	1.44992e-21	3.13648e-17
EFHD2	0.957735	0.612	0.283	0.329	1.5864e-21	3.4317e-17
TNIP3	2.21233	0.375	0.083	0.292	2.19176e-21	4.74122e-17
GPA33	-3.20655	0.018	0.186	-0.168	2.6067e-21	5.63882e-17
CECR1	-1.47981	0.202	0.486	-0.284	2.6682e-21	5.77185e-17
NME7	0.835988	0.549	0.214	0.335	2.7906e-21	6.03663e-17
DPEP2	-1.87632	0.076	0.307	-0.231	2.85664e-21	6.17948e-17
LINC00963	1.34493	0.453	0.138	0.315	4.55904e-21	9.86212e-17
HLA-J	0.414707	1	1	0	5.67995e-21	1.22869e-16
MGAT4A	-1.44661	0.135	0.4	-0.265	5.92066e-21	1.28076e-16
CD83	3.17633	0.372	0.086	0.286	6.03227e-21	1.3049e-16
COTL1	-0.641548	0.777	0.921	-0.144	6.29759e-21	1.36229e-16
C9orf139	-2.14444	0.024	0.2	-0.176	7.88843e-21	1.70643e-16
RPS3A	-0.502912	0.957	0.997	-0.04	8.56796e-21	1.85342e-16
CNN2	-0.67357	0.798	0.917	-0.119	8.69253e-21	1.88037e-16
COL9A2	2.63614	0.302	0.031	0.271	1.14163e-20	2.46957e-16
LIMD2	-0.617935	0.904	0.972	-0.068	1.26662e-20	2.73995e-16
ARHGEF18	-1.39758	0.243	0.521	-0.278	1.34756e-20	2.91505e-16
ZFP36L2	-0.660247	0.707	0.9	-0.193	1.35978e-20	2.94147e-16
ARHGEF1	-0.608068	0.903	0.966	-0.063	1.38207e-20	2.98969e-16
IKZF4	1.10584	0.587	0.269	0.318	1.53527e-20	3.32109e-16
VSIG1	-3.18885	0.021	0.19	-0.169	1.79581e-20	3.8847e-16
IL2RG	0.437541	0.994	0.983	0.011	1.8057e-20	3.90608e-16
ENTPD1	1.27473	0.681	0.428	0.253	2.30534e-20	4.98691e-16
NUAK2	-2.6237	0.03	0.21	-0.18	2.40278e-20	5.1977e-16
BTG3	0.879222	0.661	0.321	0.34	2.44761e-20	5.29467e-16
CCR4	-1.20745	0.353	0.621	-0.268	3.14222e-20	6.79725e-16
EDARADD	0.63633	0.945	0.831	0.114	3.28039e-20	7.09615e-16
PTPN22	0.623016	0.833	0.583	0.25	3.66704e-20	7.93253e-16
ROMO1	1.29595	0.76	0.531	0.229	5.03379e-20	1.08891e-15
JUND	1.59266	0.549	0.245	0.304	5.25047e-20	1.13578e-15
ATP2B1	-1.03753	0.5	0.755	-0.255	5.28064e-20	1.14231e-15
RPL5	-0.471185	0.992	1	-0.008	7.89115e-20	1.70701e-15
RAP1GAP2	-2.31507	0.032	0.21	-0.178	8.30809e-20	1.79721e-15
PDE4A	2.03483	0.415	0.134	0.281	1.0497e-19	2.27071e-15
MIR497HG	0.786492	0.729	0.441	0.288	1.28954e-19	2.78954e-15
PHPT1	1.27686	0.568	0.286	0.282	1.31212e-19	2.83838e-15
GADD45G	2.60029	0.305	0.041	0.264	1.34792e-19	2.91583e-15
CASP8	-0.895119	0.796	0.907	-0.111	1.4833e-19	3.20866e-15
IL1R2	3.32533	0.305	0.045	0.26	1.51455e-19	3.27627e-15
GADD45A	1.36769	0.483	0.172	0.311	1.76608e-19	3.82039e-15
MRPL33	1.23509	0.722	0.503	0.219	1.85261e-19	4.00757e-15
MFNG	-0.962913	0.512	0.752	-0.24	1.89006e-19	4.08859e-15
C3AR1	1.8358	0.421	0.134	0.287	2.45893e-19	5.31915e-15
SLC5A3	0.92576	0.733	0.466	0.267	2.55879e-19	5.53517e-15
RPS3	-0.383646	0.994	1	-0.006	2.8497e-19	6.16448e-15
CYTH1	-0.917316	0.631	0.834	-0.203	3.0033e-19	6.49673e-15
EVL	-0.661499	0.848	0.979	-0.131	3.06132e-19	6.62225e-15
RBPJ	0.91772	0.749	0.483	0.266	3.94269e-19	8.52882e-15
PMAIP1	0.965945	0.518	0.217	0.301	4.18528e-19	9.0536e-15
CD74	0.491509	0.992	0.969	0.023	4.95584e-19	1.07205e-14
PTPN4	-1.04769	0.4	0.672	-0.272	6.29264e-19	1.36122e-14
RNASET2	-0.782567	0.588	0.834	-0.246	6.30047e-19	1.36292e-14
ZBED2	3.01395	0.416	0.152	0.264	8.032e-19	1.73748e-14
RBL2	-0.898253	0.729	0.886	-0.157	8.54721e-19	1.84893e-14
CLNK	2.25572	0.295	0.038	0.257	9.22621e-19	1.99581e-14
COX7C	0.836323	0.948	0.893	0.055	9.38558e-19	2.03029e-14
ARHGEF12	1.1088	0.432	0.134	0.298	9.555e-19	2.06694e-14
TSPYL2	1.03742	0.53	0.224	0.306	9.56506e-19	2.06911e-14
FKBP1A	0.618961	0.907	0.717	0.19	9.75078e-19	2.10929e-14
LGALS1	1.25001	0.769	0.603	0.166	1.02703e-18	2.22168e-14
CLIC1	0.478583	0.97	0.9	0.07	1.11588e-18	2.41386e-14
PDE4D	1.57824	0.451	0.172	0.279	1.27277e-18	2.75325e-14
CPNE2	-1.71309	0.07	0.276	-0.206	1.39673e-18	3.02141e-14
DUSP1	1.08641	0.728	0.476	0.252	1.94847e-18	4.21494e-14
OST4	0.773348	0.938	0.838	0.1	1.95305e-18	4.22483e-14
PTGER2	-1.66872	0.14	0.386	-0.246	2.01988e-18	4.3694e-14
MIR4632	0.723413	0.874	0.71	0.164	2.06322e-18	4.46315e-14
S100A4	0.691183	0.997	0.993	0.004	2.17969e-18	4.7151e-14
SNED1	-1.74579	0.164	0.417	-0.253	2.38274e-18	5.15433e-14
IQGAP2	-0.951064	0.432	0.7	-0.268	2.43964e-18	5.27742e-14
IL21R	1.01372	0.641	0.376	0.265	2.64193e-18	5.71502e-14
CDKN2A	2.23781	0.369	0.107	0.262	2.88332e-18	6.2372e-14
RAB11FIP1	0.903358	0.695	0.434	0.261	3.29181e-18	7.12085e-14
DGKD	-1.36645	0.109	0.345	-0.236	3.34436e-18	7.23452e-14
HLA-B	0.259894	1	1	0	3.87313e-18	8.37835e-14
BHLHE40-AS1	2.57455	0.33	0.072	0.258	4.84925e-18	1.04899e-13
LITAF	-0.930377	0.622	0.797	-0.175	5.59597e-18	1.21052e-13
IL18R1	1.20085	0.57	0.307	0.263	5.89381e-18	1.27495e-13
CD82	0.802226	0.853	0.686	0.167	6.09017e-18	1.31743e-13
GIMAP8	-2.0334	0.05	0.238	-0.188	6.47354e-18	1.40036e-13
MICAL2	1.2396	0.464	0.183	0.281	6.8685e-18	1.48579e-13
MIF	0.872505	0.942	0.903	0.039	7.48691e-18	1.61957e-13
NLRP1	-0.633865	0.644	0.852	-0.208	8.12414e-18	1.75741e-13
IFI27L2	0.956302	0.611	0.331	0.28	8.3105e-18	1.79773e-13
FOSB	1.43478	0.374	0.097	0.277	8.79221e-18	1.90193e-13
NOP10	1.06674	0.746	0.555	0.191	1.02092e-17	2.20844e-13
CD63	1.10403	0.625	0.359	0.266	1.37871e-17	2.98242e-13
MRPS6	0.764029	0.723	0.441	0.282	1.42866e-17	3.09047e-13
TRPS1	0.869502	0.495	0.203	0.292	1.5686e-17	3.3932e-13
PDGFA	2.18891	0.246	0.017	0.229	1.69487e-17	3.66634e-13
NDUFB1	1.15882	0.713	0.493	0.22	1.76017e-17	3.8076e-13
MIF-AS1	0.863568	0.942	0.903	0.039	1.82026e-17	3.93759e-13
NPTN	0.928002	0.576	0.279	0.297	1.85626e-17	4.01547e-13
FBLN7	1.27437	0.474	0.197	0.277	2.63014e-17	5.68952e-13
MKNK1	1.14892	0.573	0.31	0.263	2.63224e-17	5.69405e-13
RUNX2	-2.27257	0.09	0.3	-0.21	3.16923e-17	6.85568e-13
NR3C1	0.826805	0.799	0.576	0.223	3.21258e-17	6.94946e-13
RHBDD2	0.852602	0.728	0.493	0.235	3.25341e-17	7.03778e-13
SAMD3	-1.2172	0.242	0.503	-0.261	3.49034e-17	7.55031e-13
SCO2	1.03852	0.594	0.321	0.273	3.64821e-17	7.89181e-13
MFGE8	-1.67464	0.064	0.255	-0.191	3.88051e-17	8.39433e-13
SLA	0.610222	0.956	0.862	0.094	4.13898e-17	8.95345e-13
RNF213	0.639486	0.983	0.955	0.028	4.14382e-17	8.96391e-13
CARD10	-0.983085	0.398	0.621	-0.223	4.59945e-17	9.94953e-13
ATXN7	-1.00063	0.441	0.7	-0.259	5.46433e-17	1.18204e-12
TRABD2A	-1.63966	0.064	0.255	-0.191	5.46619e-17	1.18245e-12
CTSD	0.714545	0.843	0.693	0.15	5.95938e-17	1.28913e-12
LY9	-1.29162	0.342	0.59	-0.248	6.03345e-17	1.30516e-12
CDK6	1.0599	0.552	0.272	0.28	6.43589e-17	1.39221e-12
RPS6	-0.393654	0.992	1	-0.008	7.26379e-17	1.5713e-12
TOX2	1.73326	0.347	0.093	0.254	7.40935e-17	1.60279e-12
NAB1	1.1942	0.404	0.131	0.273	9.0965e-17	1.96775e-12
IL4R	0.874628	0.549	0.255	0.294	9.61946e-17	2.08088e-12
GK	1.19846	0.48	0.197	0.283	9.6748e-17	2.09285e-12
SOCS1	1.99014	0.36	0.11	0.25	1.01424e-16	2.19401e-12
PTTG3P	0.768778	0.384	0.11	0.274	1.12358e-16	2.43052e-12
CRIP2	-3.31378	0.116	0.321	-0.205	1.25411e-16	2.71288e-12
CCDC65	-3.49719	0.02	0.159	-0.139	1.25617e-16	2.71734e-12
KIAA1551	-0.725977	0.822	0.941	-0.119	1.45062e-16	3.13799e-12
SAMHD1	-0.630167	0.789	0.91	-0.121	1.52832e-16	3.30606e-12
TTYH3	2.54252	0.252	0.028	0.224	1.84734e-16	3.99616e-12
EBI3	3.23665	0.242	0.024	0.218	2.17113e-16	4.6966e-12
CCDC22	0.0496611	0.906	0.648	0.258	2.18353e-16	4.72341e-12
TTN	-0.668923	0.748	0.879	-0.131	2.50763e-16	5.4245e-12
ATP5EP2	0.871406	0.696	0.479	0.217	2.58392e-16	5.58953e-12
BST2	0.853044	0.737	0.5	0.237	2.60808e-16	5.64181e-12
PXN-AS1	-0.843741	0.225	0.483	-0.258	3.10987e-16	6.72728e-12
PTPRJ	0.827296	0.688	0.421	0.267	3.53058e-16	7.63736e-12
RPL6	-0.38462	0.98	0.993	-0.013	3.6047e-16	7.79768e-12
FANCL	1.04967	0.503	0.231	0.272	4.03006e-16	8.71782e-12
SKIL	2.22833	0.34	0.103	0.237	4.07576e-16	8.81667e-12
NAAA	-1.09539	0.354	0.586	-0.232	4.23828e-16	9.16826e-12
CCL20	2.74363	0.264	0.041	0.223	4.90846e-16	1.0618e-11
RPSAP58	-0.589063	0.871	0.921	-0.05	5.70431e-16	1.23396e-11
CEP78	-1.82589	0.117	0.328	-0.211	5.97539e-16	1.2926e-11
ASXL2	0.890613	0.643	0.376	0.267	6.0051e-16	1.29902e-11
ICAM2	-0.853855	0.476	0.728	-0.252	6.46427e-16	1.39835e-11
GPR171	-1.17336	0.193	0.441	-0.248	6.55797e-16	1.41862e-11
CDIP1	0.867257	0.508	0.214	0.294	6.82358e-16	1.47608e-11
CBLB	0.774852	0.754	0.524	0.23	7.13704e-16	1.54388e-11
FKBP11	-1.04197	0.132	0.355	-0.223	8.14435e-16	1.76179e-11
PLAGL1	2.07793	0.258	0.034	0.224	8.19491e-16	1.77272e-11
SLC9A3R1	-0.649724	0.725	0.855	-0.13	8.20838e-16	1.77564e-11
EDF1	0.606139	0.9	0.828	0.072	8.44588e-16	1.82701e-11
NR4A2	2.40795	0.383	0.141	0.242	9.84633e-16	2.12996e-11
CORO7	-0.801879	0.558	0.759	-0.201	1.15059e-15	2.48895e-11
BACE1	-1.59235	0.062	0.241	-0.179	1.18596e-15	2.56548e-11
CSRNP1	1.51427	0.354	0.107	0.247	1.3213e-15	2.85824e-11
TPP1	0.534649	0.924	0.766	0.158	1.42797e-15	3.08899e-11
MIR142	-1.00251	0.126	0.345	-0.219	1.55786e-15	3.36996e-11
AGBL5	0.533578	0.929	0.831	0.098	1.85394e-15	4.01045e-11
SMCHD1	-0.678045	0.828	0.924	-0.096	1.90839e-15	4.12823e-11
TNS3	3.90059	0.202	0.007	0.195	1.94544e-15	4.20838e-11
SHMT2	-1.21217	0.351	0.572	-0.221	1.99097e-15	4.30687e-11
BIN1	-0.781751	0.543	0.741	-0.198	2.58338e-15	5.58837e-11
FOXP1	-0.733027	0.641	0.845	-0.204	2.63114e-15	5.69168e-11
GIMAP2	-0.954081	0.298	0.559	-0.261	2.65203e-15	5.73687e-11
IKZF2	0.556992	0.871	0.659	0.212	2.97721e-15	6.44031e-11
GBP2	0.522799	0.957	0.883	0.074	2.99877e-15	6.48694e-11
CCR1	3.75528	0.248	0.038	0.21	3.00948e-15	6.51011e-11
CTTNBP2NL	1.63282	0.322	0.086	0.236	3.03125e-15	6.55719e-11
FKBP1A-SDCBP2	0.470211	0.824	0.586	0.238	3.08672e-15	6.6772e-11
PELI1	0.718114	0.658	0.393	0.265	3.13331e-15	6.77798e-11
MIR611	0.91417	0.658	0.424	0.234	3.15192e-15	6.81823e-11
PHACTR2	0.682796	0.733	0.507	0.226	3.41344e-15	7.38395e-11
GOLGA8A	0.640112	0.891	0.724	0.167	3.49416e-15	7.55857e-11
COX17	0.7832	0.676	0.414	0.262	3.5971e-15	7.78126e-11
RAB9A	1.14721	0.421	0.162	0.259	4.0827e-15	8.83171e-11
PTP4A3	1.56318	0.413	0.169	0.244	4.43313e-15	9.58975e-11
AHNAK	-0.704698	0.815	0.924	-0.109	4.56056e-15	9.86539e-11
HSPA1A	1.09553	0.792	0.6	0.192	4.58539e-15	9.91912e-11
UBL3	-1.5821	0.179	0.397	-0.218	4.86882e-15	1.05322e-10
MORC2	-2.27947	0.058	0.228	-0.17	4.90374e-15	1.06078e-10
TMEM258	0.995131	0.729	0.559	0.17	5.3426e-15	1.15571e-10
SERPINB9	0.854162	0.854	0.714	0.14	5.3832e-15	1.16449e-10
UBXN11	-0.625974	0.97	0.997	-0.027	6.32837e-15	1.36895e-10
SETBP1	3.86307	0.233	0.031	0.202	6.41244e-15	1.38714e-10
POPDC2	0.552338	0.681	0.421	0.26	6.76036e-15	1.4624e-10
MSI2	1.62857	0.357	0.121	0.236	6.94544e-15	1.50244e-10
TLDC2	-0.578486	0.544	0.755	-0.211	7.5558e-15	1.63447e-10
PFKFB3	1.25578	0.462	0.221	0.241	7.6293e-15	1.65037e-10
ETV7	1.27763	0.43	0.179	0.251	7.75828e-15	1.67827e-10
SYNE2	-0.523556	0.891	0.952	-0.061	8.06104e-15	1.74376e-10
ADAT2	1.14763	0.486	0.238	0.248	8.47801e-15	1.83396e-10
MIR3615	-0.642148	0.565	0.752	-0.187	8.92157e-15	1.92991e-10
UNQ6494	3.45361	0.226	0.028	0.198	1.10355e-14	2.3872e-10
GTF3A	-0.593812	0.717	0.893	-0.176	1.14173e-14	2.46978e-10
STAT3	0.623749	0.854	0.7	0.154	1.24151e-14	2.68563e-10
NDUFA4	0.770547	0.901	0.879	0.022	1.26645e-14	2.73957e-10
LOC100289511	-0.444459	0.916	0.948	-0.032	1.34963e-14	2.91951e-10
NCOA1	0.84583	0.424	0.166	0.258	1.3587e-14	2.93915e-10
UBB	0.344693	0.994	0.99	0.004	1.42366e-14	3.07965e-10
SERF2-C15ORF63	0.473791	0.994	1	-0.006	1.43229e-14	3.09834e-10
NCOR2	1.22197	0.432	0.176	0.256	1.44278e-14	3.12102e-10
SLC41A1	1.13659	0.471	0.228	0.243	1.45267e-14	3.14241e-10
MYO5A	0.636911	0.678	0.431	0.247	1.47131e-14	3.18273e-10
FYCO1	1.14367	0.546	0.3	0.246	1.48809e-14	3.21903e-10
SYTL3	0.573714	0.685	0.414	0.271	1.52421e-14	3.29717e-10
GPR15	-2.94987	0.023	0.152	-0.129	2.00059e-14	4.32768e-10
NCALD	1.07407	0.43	0.186	0.244	2.00411e-14	4.3353e-10
GRN	1.00047	0.471	0.217	0.254	2.15445e-14	4.6605e-10
ENTPD1-AS1	1.0797	0.578	0.334	0.244	2.30575e-14	4.98781e-10
CASP1	0.479031	0.979	0.866	0.113	2.80321e-14	6.06391e-10
B2M	0.160749	1	1	0	3.08766e-14	6.67923e-10
CD177	4.55386	0.205	0.017	0.188	3.15245e-14	6.81938e-10
ERI1	0.88503	0.514	0.248	0.266	3.17633e-14	6.87105e-10
H3F3C	0.500016	0.907	0.759	0.148	3.528e-14	7.63177e-10
GALT	-1.096	0.369	0.593	-0.224	3.76923e-14	8.1536e-10
IFITM2	0.664513	0.93	0.838	0.092	4.1502e-14	8.97771e-10
NDUFA13	0.697033	0.875	0.8	0.075	4.17124e-14	9.02322e-10
PPP2R5C	-0.785497	0.717	0.848	-0.131	4.23801e-14	9.16766e-10
CALR	0.756287	0.878	0.79	0.088	4.24609e-14	9.18514e-10
TSPAN32	-1.24669	0.229	0.448	-0.219	4.29376e-14	9.28826e-10
MYO1E	3.4301	0.204	0.017	0.187	4.55669e-14	9.85704e-10
TSPAN13	3.19769	0.21	0.021	0.189	4.65443e-14	1.00685e-09
PCNX1	-0.838137	0.426	0.666	-0.24	4.65804e-14	1.00763e-09
STAG3L1	-0.791865	0.378	0.603	-0.225	4.73974e-14	1.0253e-09
MYO1F	-0.686827	0.605	0.79	-0.185	4.83148e-14	1.04515e-09
ATOX1	1.13826	0.48	0.228	0.252	5.61143e-14	1.21387e-09
BRE-AS1	1.34384	0.544	0.3	0.244	5.91762e-14	1.2801e-09
CTC1	-0.715478	0.506	0.728	-0.222	6.01272e-14	1.30067e-09
PAG1	-0.993829	0.59	0.738	-0.148	6.0864e-14	1.31661e-09
TRMT112	0.81804	0.801	0.697	0.104	6.13922e-14	1.32804e-09
ELK3	-1.18724	0.277	0.507	-0.23	6.19438e-14	1.33997e-09
MIR1282	0.459868	0.991	0.993	-0.002	6.86968e-14	1.48605e-09
EPHX1	-1.04688	0.116	0.317	-0.201	6.99626e-14	1.51343e-09
DYRK2	-1.60357	0.143	0.345	-0.202	7.1195e-14	1.54009e-09
GNPTAB	1.05018	0.547	0.321	0.226	7.35677e-14	1.59142e-09
RPS27L	0.710064	0.871	0.741	0.13	8.12501e-14	1.7576e-09
AKAP5	1.86384	0.277	0.066	0.211	8.17371e-14	1.76814e-09
CCR5	0.882214	0.439	0.193	0.246	8.21844e-14	1.77781e-09
RPSA	-0.460626	0.85	0.914	-0.064	8.7752e-14	1.89825e-09
C6orf62	-0.539968	0.859	0.921	-0.062	9.69225e-14	2.09663e-09
RNF149	-0.697387	0.734	0.872	-0.138	9.94886e-14	2.15214e-09
PRR29	-0.904527	0.38	0.593	-0.213	9.95028e-14	2.15245e-09
HIF1A	0.814629	0.652	0.445	0.207	1.12429e-13	2.43207e-09
IFITM3	0.932171	0.828	0.69	0.138	1.16644e-13	2.52324e-09
USMG5	1.08213	0.74	0.607	0.133	1.2051e-13	2.60688e-09
SOX4	2.4229	0.233	0.038	0.195	1.21485e-13	2.62796e-09
PAM	0.779066	0.591	0.348	0.243	1.21929e-13	2.63757e-09
CISD3	1.33431	0.375	0.145	0.23	1.7743e-13	3.83817e-09
PRPF40B	1.0533	0.404	0.169	0.235	1.8172e-13	3.93098e-09
TMPRSS6	3.40519	0.179	0.007	0.172	2.03169e-13	4.39494e-09
RARRES3	-0.506159	0.444	0.697	-0.253	2.12539e-13	4.59765e-09
IL21R-AS1	0.939253	0.467	0.221	0.246	2.17064e-13	4.69553e-09
TMC8	-0.539113	0.795	0.879	-0.084	2.18665e-13	4.73017e-09
IL16	-0.576862	0.772	0.897	-0.125	2.30831e-13	4.99334e-09
YJEFN3	0.661571	0.874	0.797	0.077	2.49396e-13	5.39494e-09
CENPK	-1.45035	0.161	0.359	-0.198	2.51394e-13	5.43816e-09
NFKB2	1.05837	0.372	0.141	0.231	3.3381e-13	7.22098e-09
RPS4X	-0.341022	0.979	0.99	-0.011	3.53366e-13	7.64402e-09
AQP3	-0.961525	0.336	0.559	-0.223	3.68188e-13	7.96465e-09
SIGIRR	-0.811179	0.468	0.679	-0.211	3.75271e-13	8.11786e-09
CORO7-PAM16	-0.764642	0.619	0.776	-0.157	3.90504e-13	8.44739e-09
KCNA2	-1.93573	0.012	0.117	-0.105	4.55354e-13	9.85023e-09
FLT3LG	-0.575863	0.884	0.979	-0.095	4.8722e-13	1.05395e-08
HNRNPLL	0.478863	0.848	0.648	0.2	4.90873e-13	1.06186e-08
RNF125	-0.849812	0.336	0.576	-0.24	4.951e-13	1.071e-08
FYB	-0.42184	0.964	0.986	-0.022	5.12522e-13	1.10869e-08
HSP90B2P	0.785104	0.643	0.421	0.222	5.1679e-13	1.11792e-08
MAP1LC3A	1.49413	0.29	0.079	0.211	5.18609e-13	1.12185e-08
GNA15	1.92189	0.296	0.09	0.206	5.3608e-13	1.15965e-08
SLCO3A1	-1.85095	0.041	0.179	-0.138	5.38866e-13	1.16567e-08
POLR2L	0.822323	0.766	0.603	0.163	5.76005e-13	1.24601e-08
C11orf21	-1.54923	0.09	0.266	-0.176	6.07355e-13	1.31383e-08
C16orf74	-2.0262	0.005	0.093	-0.088	6.77474e-13	1.46551e-08
CD27	0.45473	0.954	0.855	0.099	8.56178e-13	1.85209e-08
GIMAP6	-0.801601	0.375	0.61	-0.235	9.59186e-13	2.07491e-08
GDF9	0.887665	0.695	0.528	0.167	9.67389e-13	2.09266e-08
STARD9	2.02902	0.242	0.048	0.194	9.88923e-13	2.13924e-08
UBL5	0.721899	0.926	0.848	0.078	9.98331e-13	2.15959e-08
PDK1	-1.00514	0.22	0.438	-0.218	1.01625e-12	2.19835e-08
RGMB	-3.62862	0.015	0.121	-0.106	1.0592e-12	2.29126e-08
MYL6B	0.719147	0.614	0.376	0.238	1.16133e-12	2.51219e-08
LDHA	0.698124	0.913	0.862	0.051	1.18831e-12	2.57056e-08
TRAF1	0.71887	0.802	0.634	0.168	1.20631e-12	2.60949e-08
ATPIF1	0.703407	0.822	0.731	0.091	1.21393e-12	2.62598e-08
YBX1	-0.463303	0.728	0.872	-0.144	1.21428e-12	2.62673e-08
UQCRQ	0.863412	0.754	0.61	0.144	1.2428e-12	2.68842e-08
ITM2A	0.714964	0.831	0.707	0.124	1.24998e-12	2.70395e-08
NDUFS5	0.751768	0.789	0.669	0.12	1.38779e-12	3.00207e-08
PPP1CB	0.414065	0.926	0.797	0.129	1.40227e-12	3.03338e-08
BTLA	1.80507	0.342	0.134	0.208	1.48876e-12	3.22048e-08
SLFN5	-0.701622	0.635	0.8	-0.165	1.57058e-12	3.39748e-08
FBLN5	-2.68444	0.035	0.162	-0.127	1.61575e-12	3.49519e-08
COX6C	0.793347	0.886	0.817	0.069	1.62841e-12	3.52259e-08
C1orf162	-2.39047	0.038	0.169	-0.131	1.83453e-12	3.96846e-08
NDUFAF3	0.781566	0.588	0.376	0.212	1.84307e-12	3.98692e-08
DNAJC1	1.07816	0.465	0.238	0.227	1.92638e-12	4.16714e-08
TBC1D10C	-0.471079	0.845	0.928	-0.083	1.94282e-12	4.20271e-08
CALM1	-0.370464	0.994	1	-0.006	1.95677e-12	4.23289e-08
INPP5F	0.96849	0.403	0.169	0.234	2.0335e-12	4.39886e-08
ESRRA	0.418738	0.781	0.662	0.119	2.0411e-12	4.41531e-08
OTUD5	0.970815	0.529	0.297	0.232	2.08167e-12	4.50306e-08
NOSIP	-0.847792	0.422	0.617	-0.195	2.27964e-12	4.93131e-08
MAP3K1	-0.97333	0.406	0.628	-0.222	2.29525e-12	4.96507e-08
GLG1	-0.53013	0.837	0.928	-0.091	2.52326e-12	5.45831e-08
ARHGAP15	-0.506075	0.848	0.921	-0.073	2.87636e-12	6.22213e-08
DUSP16	0.665013	0.657	0.441	0.216	3.12777e-12	6.76599e-08
GOLGA8B	0.443146	0.901	0.728	0.173	3.27378e-12	7.08183e-08
ATN1	0.656796	0.699	0.517	0.182	3.40277e-12	7.36087e-08
ISG15	0.983694	0.661	0.479	0.182	3.40331e-12	7.36204e-08
ABI3	1.4173	0.4	0.19	0.21	3.58458e-12	7.75415e-08
EPSTI1	0.448556	0.757	0.555	0.202	3.84551e-12	8.31861e-08
ADHFE1	-0.812445	0.147	0.352	-0.205	3.95215e-12	8.54929e-08
CTSB	0.656059	0.798	0.638	0.16	4.51979e-12	9.77721e-08
CBLL1	-1.00887	0.324	0.534	-0.21	5.10151e-12	1.10356e-07
CAMK2G	-0.815679	0.258	0.483	-0.225	5.18078e-12	1.12071e-07
PLA2G4C	2.12361	0.21	0.034	0.176	5.25512e-12	1.13679e-07
VCL	-1.95825	0.059	0.203	-0.144	5.26277e-12	1.13844e-07
ABI2	1.42309	0.416	0.214	0.202	5.45984e-12	1.18107e-07
RELB	1.19708	0.237	0.048	0.189	5.55986e-12	1.20271e-07
GEM	2.78998	0.173	0.014	0.159	6.16388e-12	1.33337e-07
SSH1	1.48328	0.38	0.179	0.201	6.45535e-12	1.39642e-07
PRDX5	0.676387	0.711	0.507	0.204	6.59363e-12	1.42633e-07
MAPKAPK3	0.700764	0.629	0.407	0.222	6.66404e-12	1.44157e-07
IER5	1.76496	0.254	0.066	0.188	6.75899e-12	1.46211e-07
AFTPH	0.682189	0.573	0.338	0.235	6.85258e-12	1.48235e-07
SERINC5	-1.03027	0.315	0.534	-0.219	6.87253e-12	1.48667e-07
TMEM200B	-0.637728	0.196	0.407	-0.211	6.98503e-12	1.511e-07
ATP6V0E1	0.439887	0.906	0.831	0.075	7.3471e-12	1.58932e-07
SLC41A2	2.70226	0.178	0.017	0.161	7.34902e-12	1.58974e-07
ADD3-AS1	-0.632674	0.378	0.583	-0.205	8.3569e-12	1.80776e-07
REL	0.9065	0.588	0.39	0.198	8.38271e-12	1.81335e-07
MAP2K3	0.843104	0.657	0.476	0.181	8.58727e-12	1.8576e-07
SNX5	0.432301	0.746	0.517	0.229	8.66977e-12	1.87544e-07
IL24	-1.0579	0.163	0.359	-0.196	9.22611e-12	1.99579e-07
GABARAPL1	1.35128	0.351	0.148	0.203	9.71505e-12	2.10156e-07
TANK	0.519286	0.848	0.686	0.162	1.13619e-11	2.45781e-07
FAM53B	0.601391	0.696	0.462	0.234	1.1707e-11	2.53246e-07
RPL13	-0.360223	0.997	1	-0.003	1.18386e-11	2.56093e-07
PPP1R16B	0.909614	0.559	0.362	0.197	1.27815e-11	2.7649e-07
FAM107B	-0.806137	0.512	0.721	-0.209	1.33063e-11	2.87843e-07
E2F2	-2.46299	0.018	0.121	-0.103	1.38065e-11	2.98663e-07
TMEM243	-0.765181	0.45	0.655	-0.205	1.52632e-11	3.30173e-07
CYTIP	0.478996	0.951	0.845	0.106	1.53461e-11	3.31967e-07
CCM2	-0.558778	0.612	0.797	-0.185	1.59989e-11	3.46089e-07
PGK1	0.499237	0.948	0.89	0.058	1.87296e-11	4.05159e-07
UQCR11	0.513065	0.912	0.831	0.081	1.89841e-11	4.10664e-07
TIFA	-1.19878	0.135	0.317	-0.182	1.92562e-11	4.16551e-07
MAST4	0.44104	0.634	0.39	0.244	1.99671e-11	4.31929e-07
SLC7A5	1.25023	0.292	0.097	0.195	1.99921e-11	4.32469e-07
LOC644936	0.520847	0.558	0.345	0.213	2.04714e-11	4.42838e-07
PABPC1	-0.366864	0.964	0.976	-0.012	2.10765e-11	4.55926e-07
SUN2	-0.979468	0.614	0.734	-0.12	2.15225e-11	4.65575e-07
RNF19A	0.501919	0.781	0.61	0.171	2.16053e-11	4.67366e-07
G3BP2	0.805927	0.72	0.572	0.148	2.30247e-11	4.98069e-07
CCND3	-0.672887	0.644	0.783	-0.139	2.48073e-11	5.36632e-07
LOC100130476	0.672578	0.448	0.217	0.231	2.49536e-11	5.39796e-07
R3HDM4	-1.00864	0.43	0.59	-0.16	2.50389e-11	5.41641e-07
CRYBG3	-1.65785	0.049	0.183	-0.134	2.75638e-11	5.9626e-07
BCL3	1.23529	0.353	0.148	0.205	2.79787e-11	6.05236e-07
MEF2D	0.640921	0.468	0.252	0.216	2.83919e-11	6.14173e-07
BEX3	1.2635	0.491	0.297	0.194	2.94862e-11	6.37845e-07
MBOAT7	0.970637	0.345	0.134	0.211	3.09317e-11	6.69115e-07
ASCC1	0.490817	0.874	0.734	0.14	3.10486e-11	6.71644e-07
NDUFA1	0.722768	0.836	0.79	0.046	3.20096e-11	6.92431e-07
HCST	0.773329	0.848	0.793	0.055	3.32123e-11	7.18449e-07
TCEB2	0.67192	0.85	0.762	0.088	3.32538e-11	7.19347e-07
CD27-AS1	0.419452	0.947	0.834	0.113	3.42928e-11	7.41823e-07
SLC2A3	0.514064	0.818	0.641	0.177	3.43093e-11	7.42178e-07
CDCA7	-1.57923	0.076	0.224	-0.148	3.52034e-11	7.61521e-07
GLCCI1	0.829387	0.518	0.3	0.218	3.88961e-11	8.414e-07
CADM1	2.4179	0.242	0.066	0.176	3.90999e-11	8.45808e-07
CTNNA1	0.747672	0.45	0.228	0.222	4.0615e-11	8.78585e-07
CD79B	0.634314	0.585	0.352	0.233	4.09017e-11	8.84787e-07
TRAF3	0.638338	0.509	0.276	0.233	4.26876e-11	9.23418e-07
C12orf57	0.697108	0.637	0.452	0.185	4.27025e-11	9.23741e-07
CBFB	0.792218	0.596	0.386	0.21	4.32515e-11	9.35617e-07
COX6B1	0.627117	0.868	0.797	0.071	4.50022e-11	9.73487e-07
APOBEC3B	0.870269	0.348	0.141	0.207	4.58109e-11	9.90981e-07
RPS19	0.541587	0.995	1	-0.005	4.77542e-11	1.03302e-06
SLC35E2	-1.29457	0.356	0.541	-0.185	4.78321e-11	1.0347e-06
PCED1B	0.398006	0.974	0.931	0.043	4.78569e-11	1.03524e-06
RNF145	0.732396	0.582	0.372	0.21	4.89273e-11	1.05839e-06
RANBP1	0.85869	0.579	0.376	0.203	5.1367e-11	1.11117e-06
CD58	0.497086	0.746	0.534	0.212	5.36326e-11	1.16018e-06
GRAMD3	0.927153	0.31	0.114	0.196	5.47603e-11	1.18457e-06
RPL41	0.547263	0.85	0.734	0.116	5.52034e-11	1.19416e-06
EVI2B	-0.602552	0.622	0.786	-0.164	5.76273e-11	1.24659e-06
LAMTOR5	0.685644	0.687	0.531	0.156	5.92472e-11	1.28164e-06
COL5A1	2.86	0.153	0.01	0.143	6.05812e-11	1.31049e-06
GNG8	1.94952	0.149	0.007	0.142	6.22307e-11	1.34618e-06
HLA-C	0.189741	1	1	0	6.49174e-11	1.40429e-06
COX6A1	0.670605	0.824	0.741	0.083	6.59368e-11	1.42634e-06
MINK1	-1.06532	0.302	0.503	-0.201	6.91251e-11	1.49531e-06
SRGAP3	1.23149	0.243	0.066	0.177	7.09776e-11	1.53539e-06
UBC	0.293385	0.995	0.99	0.005	7.31447e-11	1.58227e-06
SARDH	1.19258	0.277	0.09	0.187	8.07273e-11	1.74629e-06
OAS3	0.82141	0.473	0.255	0.218	8.36639e-11	1.80982e-06
CORO1B	0.594988	0.819	0.676	0.143	8.77205e-11	1.89757e-06
ANAPC11	0.9438	0.584	0.403	0.181	9.06047e-11	1.95996e-06
CD200	3.77502	0.169	0.021	0.148	9.53052e-11	2.06164e-06
XYLB	-2.30459	0.011	0.097	-0.086	9.76219e-11	2.11176e-06
MKNK1-AS1	1.10142	0.289	0.1	0.189	1.00026e-10	2.16377e-06
GCNT1	1.23052	0.315	0.121	0.194	1.00857e-10	2.18174e-06
ZYX	-0.855263	0.603	0.697	-0.094	1.03871e-10	2.24694e-06
LOC440311	-0.830945	0.386	0.603	-0.217	1.07746e-10	2.33077e-06
DDX24	0.433324	0.872	0.745	0.127	1.08579e-10	2.34879e-06
FOXO1	0.54956	0.625	0.424	0.201	1.10282e-10	2.38561e-06
CAMK1	1.38616	0.409	0.214	0.195	1.10694e-10	2.39454e-06
PLPP5	1.05828	0.38	0.183	0.197	1.17198e-10	2.53523e-06
C12orf75	-0.943163	0.322	0.51	-0.188	1.19442e-10	2.58378e-06
SSR4	0.506009	0.891	0.81	0.081	1.19616e-10	2.58753e-06
ANTXR2	-0.816463	0.356	0.562	-0.206	1.21444e-10	2.62707e-06
WDR83OS	0.684948	0.705	0.514	0.191	1.23817e-10	2.67841e-06
PCSK7	-0.778594	0.616	0.755	-0.139	1.26458e-10	2.73553e-06
WLS	3.7852	0.137	0.003	0.134	1.27948e-10	2.76777e-06
CUTA	0.543471	0.83	0.734	0.096	1.4636e-10	3.16606e-06
BRE	0.758765	0.605	0.403	0.202	1.46866e-10	3.17701e-06
MTRNR2L8	0.420594	0.672	0.441	0.231	1.55772e-10	3.36965e-06
PDE3B	-0.781033	0.295	0.514	-0.219	1.5897e-10	3.43885e-06
SURF4	0.484783	0.819	0.669	0.15	1.59102e-10	3.44169e-06
MYO7A	2.98934	0.211	0.052	0.159	1.61235e-10	3.48783e-06
KLF12	-0.847757	0.494	0.683	-0.189	1.67902e-10	3.63206e-06
FAM135A	0.958866	0.251	0.069	0.182	1.8814e-10	4.06984e-06
SARAF	-0.301499	0.983	0.993	-0.01	1.91529e-10	4.14316e-06
RNF187	1.00406	0.474	0.286	0.188	1.93414e-10	4.18393e-06
VAMP8	0.495215	0.837	0.738	0.099	1.94422e-10	4.20573e-06
PIP4K2A	-0.600153	0.719	0.828	-0.109	1.95422e-10	4.22736e-06
RACK1	-0.32173	0.977	0.993	-0.016	2.06524e-10	4.46752e-06
PLSCR3	-0.853885	0.494	0.655	-0.161	2.14367e-10	4.63719e-06
HSP90AB1	0.464016	0.91	0.807	0.103	2.20845e-10	4.77732e-06
CA5B	-1.352	0.131	0.297	-0.166	2.22963e-10	4.82313e-06
SIRPB1	0.292571	0.465	0.252	0.213	2.26162e-10	4.89234e-06
FAH	2.80918	0.153	0.014	0.139	2.26896e-10	4.90822e-06
CD80	1.64405	0.217	0.052	0.165	2.34497e-10	5.07264e-06
UQCRB	0.548919	0.824	0.745	0.079	2.37597e-10	5.13969e-06
NDUFA3	0.478987	0.731	0.583	0.148	2.43532e-10	5.26809e-06
SP140	0.455916	0.843	0.731	0.112	2.47536e-10	5.35469e-06
COX7B	0.771657	0.725	0.583	0.142	2.49028e-10	5.38697e-06
HINT1	0.433201	0.922	0.845	0.077	2.55266e-10	5.52191e-06
TTYH2	-3.21343	0.018	0.11	-0.092	2.59164e-10	5.60623e-06
APOBEC3D	0.425287	0.687	0.466	0.221	2.80181e-10	6.06088e-06
RUNX3	0.727279	0.561	0.366	0.195	2.90152e-10	6.27656e-06
IKZF3	-0.589046	0.664	0.838	-0.174	3.0086e-10	6.50819e-06
C9orf16	0.713372	0.722	0.624	0.098	3.04339e-10	6.58347e-06
MSC	-2.13381	0.036	0.148	-0.112	3.07599e-10	6.65397e-06
EGLN2	-0.847707	0.377	0.562	-0.185	3.07842e-10	6.65923e-06
MORC2-AS1	-0.98539	0.169	0.348	-0.179	3.10939e-10	6.72622e-06
ITGA4	0.147111	0.825	0.676	0.149	3.17904e-10	6.87689e-06
LRRC61	1.11719	0.412	0.217	0.195	3.27928e-10	7.09373e-06
SERF2	0.380322	0.992	0.997	-0.005	3.32319e-10	7.18872e-06
TET2	0.776002	0.53	0.338	0.192	3.33745e-10	7.21958e-06
SDR39U1	-0.693396	0.389	0.59	-0.201	3.50231e-10	7.5762e-06
DYNC1I2	0.595349	0.582	0.39	0.192	3.54177e-10	7.66155e-06
MIR4444-1	0.573494	0.421	0.217	0.204	3.54594e-10	7.67058e-06
CHMP7	-0.877385	0.464	0.624	-0.16	3.55366e-10	7.68727e-06
POMP	0.689027	0.729	0.566	0.163	3.58894e-10	7.76359e-06
SNX20	-0.693236	0.511	0.672	-0.161	3.72995e-10	8.06864e-06
NFKBIA	1.01202	0.739	0.572	0.167	3.77669e-10	8.16973e-06
RAB4B-EGLN2	-0.667517	0.561	0.714	-0.153	3.77781e-10	8.17216e-06
PSMD6-AS2	-1.3685	0.105	0.259	-0.154	3.89336e-10	8.42211e-06
NDUFC2-KCTD14	0.783142	0.687	0.566	0.121	4.08079e-10	8.82758e-06
GNG5	0.682397	0.74	0.621	0.119	4.2971e-10	9.29548e-06
COPS9	0.754636	0.578	0.393	0.185	4.35991e-10	9.43136e-06
NTRK1	2.10186	0.181	0.031	0.15	4.38433e-10	9.48418e-06
ASF1A	-1.01806	0.327	0.514	-0.187	4.46303e-10	9.65443e-06
MTRNR2L2	0.438861	0.722	0.521	0.201	4.57591e-10	9.89861e-06
TCTN1	-1.11161	0.015	0.103	-0.088	4.68663e-10	1.01381e-05
CEP128	-0.979447	0.161	0.338	-0.177	4.94478e-10	1.06965e-05
WDFY1	0.876841	0.571	0.383	0.188	4.9669e-10	1.07444e-05
LACC1	2.11331	0.163	0.021	0.142	5.18663e-10	1.12197e-05
NOL9	-1.25384	0.173	0.345	-0.172	5.38792e-10	1.16552e-05
RGS19	-0.781581	0.397	0.583	-0.186	5.41805e-10	1.17203e-05
TNF	1.23304	0.486	0.314	0.172	5.79059e-10	1.25262e-05
SPATC1	2.05638	0.122	0	0.122	5.86876e-10	1.26953e-05
UEVLD	0.970983	0.261	0.083	0.178	5.96361e-10	1.29005e-05
HLF	2.39223	0.188	0.038	0.15	6.14161e-10	1.32855e-05
VAV3	0.874553	0.457	0.266	0.191	6.14821e-10	1.32998e-05
CDKN2B	2.25481	0.167	0.024	0.143	6.48351e-10	1.40251e-05
RPS6KA1	-0.675467	0.395	0.597	-0.202	6.55201e-10	1.41733e-05
PDIA6	0.64297	0.739	0.6	0.139	6.55839e-10	1.41871e-05
LINC00426	-0.712781	0.327	0.524	-0.197	6.84169e-10	1.47999e-05
TPI1	0.492079	0.915	0.862	0.053	6.96925e-10	1.50759e-05
ARRB2	-0.853372	0.316	0.49	-0.174	7.11599e-10	1.53933e-05
PIM2	0.426572	0.97	0.931	0.039	7.21778e-10	1.56135e-05
CEACAM4	-3.33296	0.011	0.09	-0.079	7.28629e-10	1.57617e-05
SELENOK	0.718633	0.664	0.49	0.174	7.5699e-10	1.63752e-05
MED15	-0.749501	0.562	0.741	-0.179	7.60599e-10	1.64533e-05
PRDX3	0.589157	0.707	0.524	0.183	7.85504e-10	1.6992e-05
LUC7L	-1.01938	0.343	0.534	-0.191	7.86007e-10	1.70029e-05
S100A10	-0.395985	0.837	0.941	-0.104	8.18797e-10	1.77122e-05
EPHA4	-3.23998	0.026	0.124	-0.098	8.25261e-10	1.7852e-05
PHLDA2	2.42407	0.126	0.003	0.123	8.52625e-10	1.8444e-05
JAML	-0.803791	0.488	0.631	-0.143	8.63422e-10	1.86776e-05
FAM3C	1.17618	0.193	0.041	0.152	8.63711e-10	1.86838e-05
PER1	1.19552	0.324	0.141	0.183	8.80629e-10	1.90498e-05
STAC	3.33866	0.172	0.031	0.141	8.96239e-10	1.93874e-05
ERP27	-1.09487	0.103	0.255	-0.152	9.26073e-10	2.00328e-05
TNFRSF8	1.88615	0.202	0.048	0.154	9.75101e-10	2.10934e-05
ADAM10	0.51477	0.653	0.462	0.191	1.00727e-09	2.17893e-05
LINC01588	1.38069	0.193	0.041	0.152	1.04338e-09	2.25705e-05
KIAA0922	-0.763856	0.415	0.621	-0.206	1.10886e-09	2.39868e-05
RPL35	0.475747	0.965	0.959	0.006	1.12108e-09	2.42511e-05
SH3YL1	-1.42503	0.123	0.276	-0.153	1.1467e-09	2.48054e-05
MEOX1	-2.00742	0.015	0.1	-0.085	1.22969e-09	2.66007e-05
LTB	0.637919	0.957	0.976	-0.019	1.25246e-09	2.70931e-05
TP53I11	2.34259	0.216	0.062	0.154	1.3111e-09	2.83617e-05
AHR	0.99884	0.54	0.359	0.181	1.41027e-09	3.05071e-05
NDUFC2	0.645593	0.699	0.572	0.127	1.42661e-09	3.08605e-05
SPNS1	-0.438269	0.831	0.897	-0.066	1.51984e-09	3.28772e-05
EEF1D	-0.29103	0.944	0.969	-0.025	1.59638e-09	3.4533e-05
PARK7	0.436544	0.88	0.786	0.094	1.61753e-09	3.49905e-05
ACP6	0.95453	0.295	0.117	0.178	1.62426e-09	3.5136e-05
LST1	1.47327	0.313	0.141	0.172	1.68977e-09	3.65532e-05
FHIT	-1.85049	0.047	0.162	-0.115	1.75622e-09	3.79906e-05
LOC728392	-1.29877	0.081	0.217	-0.136	1.79583e-09	3.88474e-05
LDLRAD4	0.46975	0.492	0.269	0.223	1.79732e-09	3.88796e-05
AGTRAP	0.658549	0.5	0.307	0.193	1.83316e-09	3.96549e-05
DPH5	-0.815877	0.096	0.245	-0.149	1.88671e-09	4.08133e-05
RAP2B	-0.589414	0.43	0.628	-0.198	1.90577e-09	4.12255e-05
RAD51-AS1	-0.92448	0.185	0.362	-0.177	1.96807e-09	4.25733e-05
LPP	0.589622	0.631	0.441	0.19	2.09533e-09	4.53263e-05
ORMDL3	1.25549	0.305	0.131	0.174	2.2026e-09	4.76467e-05
NDUFV2	0.54986	0.722	0.586	0.136	2.208e-09	4.77634e-05
TTC7A	0.754329	0.413	0.217	0.196	2.217e-09	4.79581e-05
MSC-AS1	-2.10319	0.027	0.124	-0.097	2.2172e-09	4.79624e-05
PDLIM7	0.860156	0.239	0.076	0.163	2.35561e-09	5.09566e-05
EPAS1	3.49597	0.15	0.021	0.129	2.39192e-09	5.17421e-05
ZNRF1	1.27819	0.231	0.069	0.162	2.41241e-09	5.21853e-05
EEF2	-0.491926	0.856	0.907	-0.051	2.41704e-09	5.22855e-05
RPL22L1	1.21126	0.309	0.134	0.175	2.436e-09	5.26956e-05
RNF126	-0.978299	0.249	0.414	-0.165	2.44101e-09	5.2804e-05
NRIP1	1.86778	0.201	0.052	0.149	2.46345e-09	5.32894e-05
CEACAM1	1.18906	0.34	0.166	0.174	2.47366e-09	5.35102e-05
DPYSL2	0.904299	0.485	0.307	0.178	2.49555e-09	5.39837e-05
AKIRIN2	0.62706	0.561	0.366	0.195	2.52065e-09	5.45268e-05
HYOU1	0.800949	0.4	0.221	0.179	2.56616e-09	5.55112e-05
BSG	0.446848	0.854	0.745	0.109	2.7008e-09	5.84236e-05
DNAH8	0.797752	0.211	0.052	0.159	2.72388e-09	5.8923e-05
SON	0.316016	0.979	0.962	0.017	2.74581e-09	5.93973e-05
TSPAN33	3.10437	0.126	0.007	0.119	2.75055e-09	5.94998e-05
S100A6	0.397613	0.957	0.959	-0.002	2.77769e-09	6.00869e-05
ADCY3	0.559806	0.315	0.128	0.187	2.92795e-09	6.33374e-05
COX7A2	0.696975	0.834	0.797	0.037	3.03372e-09	6.56255e-05
SLAMF6	-0.748662	0.422	0.617	-0.195	3.0888e-09	6.68169e-05
PSME2	0.431108	0.869	0.828	0.041	3.20828e-09	6.94014e-05
CARD17	0.164258	0.685	0.452	0.233	3.22335e-09	6.97275e-05
TOMM6	0.593548	0.675	0.5	0.175	3.24851e-09	7.02718e-05
THEM4	-0.602121	0.596	0.755	-0.159	3.331e-09	7.20561e-05
NEDD4L	-2.55081	0.015	0.097	-0.082	3.3571e-09	7.26208e-05
INPP1	0.823604	0.334	0.145	0.189	3.38544e-09	7.32339e-05
ATP5J2-PTCD1	0.421208	0.875	0.8	0.075	3.42063e-09	7.3995e-05
PRF1	0.633008	0.783	0.645	0.138	3.5248e-09	7.62484e-05
LASP1	0.498102	0.777	0.61	0.167	3.68072e-09	7.96213e-05
HVCN1	-2.11824	0.03	0.128	-0.098	3.74075e-09	8.09198e-05
SLC35F2	0.704938	0.375	0.179	0.196	3.75796e-09	8.12923e-05
ANXA2R	-0.607123	0.207	0.39	-0.183	3.87708e-09	8.3869e-05
MBD6	0.595924	0.371	0.172	0.199	3.89538e-09	8.42649e-05
SGF29	-1.08974	0.135	0.293	-0.158	3.98523e-09	8.62084e-05
DYNLRB1	0.53691	0.708	0.593	0.115	4.01568e-09	8.68673e-05
PRICKLE4	0.593005	0.675	0.503	0.172	4.19414e-09	9.07276e-05
RPS24	0.420965	0.974	0.986	-0.012	4.84556e-09	0.000104819
RBKS	0.887348	0.223	0.069	0.154	4.88541e-09	0.000105681
EEF1B2	-0.438956	0.719	0.859	-0.14	4.9454e-09	0.000106979
SEC61B	0.671585	0.698	0.572	0.126	4.94589e-09	0.00010699
XPO6	-0.827971	0.271	0.455	-0.184	4.97422e-09	0.000107602
CRBN	-0.696086	0.429	0.61	-0.181	5.05542e-09	0.000109359
SUB1	0.362917	0.948	0.9	0.048	5.52411e-09	0.000119498
SECTM1	2.22163	0.116	0.003	0.113	5.58343e-09	0.000120781
TMEM50B	-0.800114	0.415	0.586	-0.171	5.64853e-09	0.000122189
LEPROT	0.721376	0.533	0.352	0.181	5.77077e-09	0.000124833
LPXN	0.405034	0.906	0.793	0.113	5.78747e-09	0.000125195
CHPF	1.4102	0.15	0.021	0.129	5.9071e-09	0.000127782
DLGAP1	1.74928	0.213	0.062	0.151	5.91658e-09	0.000127987
YWHAG	1.14157	0.267	0.1	0.167	5.95263e-09	0.000128767
MYL12A	-0.223523	0.991	0.99	0.001	6.01563e-09	0.00013013
FAM159A	-1.34605	0.074	0.203	-0.129	6.08658e-09	0.000131665
RAP1A	0.442432	0.696	0.517	0.179	6.48462e-09	0.000140275
TUBA4A	-0.481524	0.679	0.814	-0.135	6.69532e-09	0.000144833
PET100	0.402893	0.725	0.569	0.156	7.03651e-09	0.000152214
APLP2	0.541573	0.568	0.393	0.175	7.17698e-09	0.000155252
ATP6V0A1	1.65308	0.271	0.11	0.161	7.30337e-09	0.000157987
GSTO1	0.620866	0.647	0.493	0.154	7.79203e-09	0.000168557
EIF4G3	0.920222	0.432	0.255	0.177	7.80839e-09	0.000168911
ARHGAP9	0.378896	0.904	0.752	0.152	8.05764e-09	0.000174303
COMMD4	0.655774	0.421	0.228	0.193	8.40919e-09	0.000181908
THEMIS2	-0.841734	0.198	0.366	-0.168	8.47118e-09	0.000183248
SEMA3G	-1.83996	0.011	0.083	-0.072	8.51852e-09	0.000184273
STAMBPL1	0.49941	0.606	0.4	0.206	8.58117e-09	0.000185628
GCSAM	-2.97651	0.015	0.093	-0.078	8.68919e-09	0.000187965
HMCES	0.712504	0.38	0.2	0.18	9.53007e-09	0.000206154
SIK1	1.78101	0.163	0.031	0.132	9.73193e-09	0.000210521
MAGEH1	1.04317	0.464	0.29	0.174	9.75767e-09	0.000211078
CCR3	-2.26621	0.015	0.093	-0.078	9.99997e-09	0.000216319
EIF3A	-0.523152	0.708	0.807	-0.099	1.00819e-08	0.000218092
TXN	0.571147	0.799	0.686	0.113	1.06158e-08	0.000229641
SLC12A7	-1.30814	0.158	0.314	-0.156	1.08533e-08	0.000234778
DDX5	-0.229213	0.997	0.997	0	1.10438e-08	0.000238899
IFI30	1.585	0.237	0.086	0.151	1.10895e-08	0.000239889
CNTRL	-0.586073	0.658	0.772	-0.114	1.11571e-08	0.00024135
TNK1	-1.65747	0.158	0.321	-0.163	1.14355e-08	0.000247372
GLIPR2	-0.507226	0.397	0.61	-0.213	1.20193e-08	0.000260001
OCM	-1.30261	0.017	0.097	-0.08	1.21902e-08	0.000263699
STMN3	-0.873256	0.16	0.321	-0.161	1.28115e-08	0.000277138
THADA	1.01388	0.521	0.362	0.159	1.2976e-08	0.000280697
ICA1	0.796829	0.447	0.266	0.181	1.3043e-08	0.000282146
MAN1A2	0.462411	0.708	0.538	0.17	1.3267e-08	0.000286992
HSP90AA1	0.590677	0.953	0.914	0.039	1.32815e-08	0.000287306
RCBTB2	-0.936216	0.173	0.338	-0.165	1.33289e-08	0.00028833
PTTG2	0.683509	0.199	0.055	0.144	1.48323e-08	0.000320851
KDM5B	0.767	0.491	0.321	0.17	1.50616e-08	0.000325812
KHNYN	-0.61285	0.412	0.6	-0.188	1.53653e-08	0.000332381
SFMBT2	1.49412	0.205	0.062	0.143	1.54708e-08	0.000334664
CYFIP1	1.20921	0.228	0.079	0.149	1.55647e-08	0.000336696
UQCRBP1	0.390653	0.523	0.345	0.178	1.5601e-08	0.00033748
ACSL4	0.568527	0.529	0.341	0.188	1.58243e-08	0.000342311
MLLT6	0.596632	0.682	0.514	0.168	1.59957e-08	0.000346018
PRKAR1A	0.393849	0.868	0.731	0.137	1.59958e-08	0.000346021
HSPE1	0.734531	0.629	0.486	0.143	1.62103e-08	0.000350661
TPP2	-0.919288	0.549	0.693	-0.144	1.62362e-08	0.00035122
C1orf74	-0.168434	0.056	0.172	-0.116	1.69188e-08	0.000365987
C12orf42	-1.82357	0.008	0.072	-0.064	1.73321e-08	0.000374929
AP1G2	-0.542607	0.704	0.797	-0.093	1.75479e-08	0.000379596
ATP8B2	-1.28647	0.179	0.331	-0.152	1.75915e-08	0.000380539
BAX	0.988054	0.339	0.166	0.173	1.8346e-08	0.000396861
ZAP70	-0.431453	0.804	0.886	-0.082	1.89627e-08	0.000410202
HKDC1	-2.00137	0.026	0.114	-0.088	1.94119e-08	0.000419918
FMN1	-1.821	0.009	0.076	-0.067	2.01377e-08	0.000435619
HIF1A-AS2	0.794535	0.398	0.224	0.174	2.01778e-08	0.000436485
HNRNPA2B1	0.273539	0.98	0.955	0.025	2.06211e-08	0.000446077
MCAM	1.42864	0.176	0.041	0.135	2.10327e-08	0.000454979
MTRNR2L1	0.334701	0.59	0.379	0.211	2.19252e-08	0.000474287
GRK3	1.29554	0.167	0.034	0.133	2.23515e-08	0.000483509
CALCOCO1	-0.621409	0.489	0.672	-0.183	2.2507e-08	0.000486871
EGR1	2.56162	0.146	0.024	0.122	2.32205e-08	0.000502306
NR1D1	-1.12205	0.158	0.307	-0.149	2.35523e-08	0.000509482
METRNL	2.45498	0.12	0.01	0.11	2.35567e-08	0.00050958
NCOA2	0.638316	0.544	0.372	0.172	2.41389e-08	0.000522172
MPRIP	-0.979311	0.287	0.452	-0.165	2.42149e-08	0.000523816
TET3	1.76575	0.223	0.079	0.144	2.42568e-08	0.000524724
ITPR1	0.414674	0.489	0.29	0.199	2.48059e-08	0.0005366
PPP1R15A	0.691843	0.564	0.383	0.181	2.49971e-08	0.000540736
MDS2	-2.11418	0.012	0.083	-0.071	2.64805e-08	0.000572827
STX2	-1.25882	0.102	0.238	-0.136	2.68621e-08	0.00058108
GRK6	-0.730502	0.368	0.548	-0.18	2.71169e-08	0.000586592
VIPR1	-1.81106	0.014	0.086	-0.072	2.90391e-08	0.000628173
TAF5	-0.341249	0.564	0.386	0.178	2.90785e-08	0.000629026
OGG1	0.312721	0.41	0.217	0.193	2.98332e-08	0.000645352
SUMO2	0.333212	0.929	0.841	0.088	3.05343e-08	0.000660519
PTPN1	0.364879	0.736	0.579	0.157	3.13267e-08	0.00067766
RPL36AL	0.500648	0.889	0.869	0.02	3.24249e-08	0.000701415
MCF2L2	0.444439	0.299	0.128	0.171	3.45351e-08	0.000747063
OSER1-AS1	-1.73701	0.055	0.162	-0.107	3.48093e-08	0.000752994
GPAT3	2.06424	0.153	0.031	0.122	3.60299e-08	0.000779399
ISG20	-0.308426	0.784	0.9	-0.116	3.70132e-08	0.000800669
ST8SIA6	-1.95868	0.006	0.066	-0.06	3.92261e-08	0.000848539
CASP2	-0.750279	0.488	0.641	-0.153	3.93028e-08	0.000850198
PPIB	0.367605	0.913	0.897	0.016	3.97916e-08	0.000860772
APBA2	-2.36061	0.038	0.134	-0.096	4.01591e-08	0.000868722
SLC2A14	0.424917	0.429	0.241	0.188	4.11262e-08	0.000889641
UGP2	0.416493	0.804	0.662	0.142	4.18444e-08	0.000905177
FAM46C	0.633193	0.593	0.441	0.152	4.23948e-08	0.000917084
NCOA3	0.353339	0.825	0.655	0.17	4.2656e-08	0.000922736
OASL	1.23664	0.392	0.234	0.158	4.32084e-08	0.000934685
VRK2	0.524188	0.55	0.372	0.178	4.3353e-08	0.000937811
LY75	0.526914	0.611	0.438	0.173	4.36972e-08	0.000945257
H3F3B	0.265641	0.994	0.986	0.008	4.38197e-08	0.000947907
TRIB2	-0.683644	0.498	0.659	-0.161	4.43314e-08	0.000958977
SLC24A1	-1.38723	0.056	0.166	-0.11	4.48666e-08	0.000970554
PTPRCAP	-0.243486	0.964	0.986	-0.022	4.59535e-08	0.000994066
DGCR5	2.80077	0.103	0.003	0.1	4.64505e-08	0.00100482
SLC35E2B	-0.847838	0.403	0.569	-0.166	4.69533e-08	0.00101569
WDR38	0.330569	0.731	0.603	0.128	4.70634e-08	0.00101807
SPCS1	0.520182	0.725	0.645	0.08	4.73511e-08	0.0010243
ZNF815P	-1.03304	0.125	0.262	-0.137	4.75661e-08	0.00102895
LMCD1	1.00666	0.248	0.093	0.155	4.81276e-08	0.0010411
DLG5	1.72093	0.117	0.01	0.107	4.87839e-08	0.00105529
SLC14A1	-1.39611	0.05	0.155	-0.105	4.88465e-08	0.00105665
CITED2	-0.684418	0.14	0.283	-0.143	4.92181e-08	0.00106469
TMEM140	0.630298	0.581	0.431	0.15	4.97635e-08	0.00107648
CASP8AP2	-0.928664	0.264	0.424	-0.16	5.08776e-08	0.00110058
TMPRSS3	1.62336	0.179	0.048	0.131	5.57342e-08	0.00120564
TMEM256-PLSCR3	-0.711415	0.605	0.724	-0.119	5.5772e-08	0.00120646
GGT1	1.10935	0.266	0.11	0.156	5.69258e-08	0.00123142
DGKH	0.892258	0.343	0.172	0.171	5.6931e-08	0.00123153
RAB27A	0.359509	0.464	0.272	0.192	5.82794e-08	0.0012607
PRKCB	-0.85696	0.242	0.403	-0.161	5.95987e-08	0.00128924
GPI	0.355607	0.799	0.634	0.165	6.00489e-08	0.00129898
STAG3L3	-0.443411	0.304	0.486	-0.182	6.82413e-08	0.0014762
PTMS	1.00331	0.141	0.024	0.117	6.88269e-08	0.00148886
MS4A6A	-0.987303	0.067	0.183	-0.116	7.0089e-08	0.00151617
LAT2	1.29905	0.251	0.103	0.148	7.03544e-08	0.00152191
ZMYM2	0.396387	0.562	0.393	0.169	7.05727e-08	0.00152663
NR4A1	3.97906	0.176	0.052	0.124	7.58574e-08	0.00164095
11-Sep	0.931075	0.407	0.248	0.159	7.7223e-08	0.00167049
ZBTB38	0.46618	0.757	0.617	0.14	8.12889e-08	0.00175844
RNF166	-0.760472	0.485	0.617	-0.132	8.25766e-08	0.0017863
LINC00544	-1.89021	0.005	0.059	-0.054	8.52206e-08	0.00184349
ATXN7L1	-0.572817	0.278	0.466	-0.188	8.5307e-08	0.00184536
C4orf48	0.894221	0.474	0.324	0.15	8.53753e-08	0.00184684
UBE2E3	0.84257	0.237	0.09	0.147	8.55727e-08	0.00185111
NFKB1	0.812783	0.357	0.19	0.167	8.61033e-08	0.00186259
TNIP1	0.410103	0.749	0.59	0.159	8.67836e-08	0.0018773
NFATC3	-0.779547	0.46	0.624	-0.164	8.89687e-08	0.00192457
TIMP1	0.907902	0.432	0.269	0.163	8.99836e-08	0.00194653
HRH2	-1.07703	0.041	0.138	-0.097	8.9998e-08	0.00194684
KDM2A	0.442172	0.634	0.455	0.179	9.06904e-08	0.00196181
SUOX	0.744092	0.292	0.131	0.161	9.09708e-08	0.00196788
CCDC141	-0.645861	0.511	0.648	-0.137	9.21116e-08	0.00199256
SATB1	-0.747474	0.152	0.31	-0.158	9.36596e-08	0.00202605
MINA	-0.973017	0.096	0.224	-0.128	9.45085e-08	0.00204441
ATP5J2	0.650338	0.757	0.697	0.06	9.59385e-08	0.00207534
WDR74	0.126946	0.508	0.321	0.187	9.78205e-08	0.00211605
SPDYA	0.363131	0.614	0.431	0.183	9.9499e-08	0.00215236
PCF11	-0.665442	0.325	0.507	-0.182	1.04924e-07	0.00226971
RCSD1	-0.531262	0.736	0.852	-0.116	1.05653e-07	0.00228548
COMMD3	0.579184	0.571	0.403	0.168	1.07414e-07	0.00232359
EEF1A1	-0.293029	0.997	1	-0.003	1.1749e-07	0.00254155
FLI1	-0.710118	0.494	0.655	-0.161	1.21925e-07	0.00263749
CLDND1	-0.475687	0.713	0.845	-0.132	1.23678e-07	0.00267541
MAPKAPK5-AS1	-0.970437	0.266	0.41	-0.144	1.24181e-07	0.00268628
LIPE-AS1	1.20259	0.362	0.214	0.148	1.31212e-07	0.00283837
ZNF331	1.27629	0.372	0.224	0.148	1.31306e-07	0.0028404
ICAM1	1.16169	0.295	0.148	0.147	1.33798e-07	0.00289431
GPSM3	-0.490617	0.781	0.869	-0.088	1.38975e-07	0.0030063
IGF2R	0.79072	0.441	0.283	0.158	1.39077e-07	0.00300851
RAB8B	0.418476	0.681	0.528	0.153	1.39683e-07	0.00302163
PCYOX1L	0.568628	0.315	0.152	0.163	1.40422e-07	0.0030376
GALM	0.492476	0.704	0.555	0.149	1.42084e-07	0.00307357
CASP6	-0.539432	0.169	0.328	-0.159	1.42342e-07	0.00307915
EIF3F	-0.592238	0.602	0.71	-0.108	1.45504e-07	0.00314754
CACYBP	0.455088	0.693	0.548	0.145	1.48697e-07	0.00321661
HLA-DOA	-2.70608	0.02	0.093	-0.073	1.49389e-07	0.00323158
HCG4	0.429074	0.824	0.686	0.138	1.50948e-07	0.00326531
LOC101243545	-0.443947	0.836	0.907	-0.071	1.53933e-07	0.00332987
MAGED4	-0.929204	0.008	0.066	-0.058	1.5408e-07	0.00333305
TGIF2-C20orf24	0.408717	0.708	0.562	0.146	1.59127e-07	0.00344224
KCTD7	-0.794975	0.228	0.393	-0.165	1.6034e-07	0.00346846
GPR65	-1.14435	0.222	0.379	-0.157	1.61867e-07	0.00350151
MAGED4B	-0.499031	0.008	0.066	-0.058	1.62189e-07	0.00350847
PRDM1	0.417396	0.9	0.8	0.1	1.64754e-07	0.00356395
CCDC66	-0.797322	0.491	0.631	-0.14	1.67959e-07	0.00363329
6-Sep	-0.318553	0.865	0.931	-0.066	1.75246e-07	0.00379091
TOX	0.477827	0.657	0.497	0.16	1.75446e-07	0.00379525
TMSB10	0.429245	1	1	0	1.81299e-07	0.00392185
EIF4A2	-0.34143	0.895	0.941	-0.046	1.82039e-07	0.00393788
PTP4A1	0.538251	0.555	0.397	0.158	1.85141e-07	0.00400496
ZC3H8	0.396645	0.365	0.2	0.165	1.85803e-07	0.0040193
CES4A	1.47504	0.196	0.066	0.13	1.86371e-07	0.00403157
ATP6V1C2	0.608432	0.641	0.497	0.144	1.86776e-07	0.00404035
IL12RB1	0.618573	0.597	0.459	0.138	1.94099e-07	0.00419874
NRBP1	0.345068	0.731	0.569	0.162	1.94872e-07	0.00421547
PIH1D1	-0.596365	0.422	0.576	-0.154	1.99618e-07	0.00431814
C12orf40	-1.96589	0.009	0.069	-0.06	1.99804e-07	0.00432216
UTRN	-0.511336	0.631	0.776	-0.145	2.01519e-07	0.00435925
PPM1G	0.290166	0.757	0.576	0.181	2.08231e-07	0.00450446
ORMDL2	0.714533	0.55	0.397	0.153	2.16021e-07	0.00467298
IRAK2	1.54405	0.195	0.066	0.129	2.21352e-07	0.00478828
BTF3	-0.309936	0.915	0.928	-0.013	2.22411e-07	0.0048112
SLC9A1	0.782336	0.234	0.09	0.144	2.24604e-07	0.00485864
LAT	-0.30486	0.884	0.945	-0.061	2.25563e-07	0.00487937
OXLD1	-0.796068	0.201	0.341	-0.14	2.27831e-07	0.00492844
BHLHE40	2.37394	0.351	0.224	0.127	2.28859e-07	0.00495068
EHD1	-0.515512	0.632	0.755	-0.123	2.29063e-07	0.00495509
IL23R	2.92402	0.147	0.034	0.113	2.31338e-07	0.00500431
SLA2	0.331048	0.619	0.441	0.178	2.37157e-07	0.00513018
RNASEH2B	-0.675906	0.357	0.51	-0.153	2.38168e-07	0.00515206
FKBP5	-0.640117	0.468	0.634	-0.166	2.41988e-07	0.00523469
NR3C2	-1.66276	0.012	0.076	-0.064	2.42772e-07	0.00525163
HSP90B1	0.38016	0.831	0.731	0.1	2.43508e-07	0.00526756
MIR3652	0.367864	0.728	0.552	0.176	2.44638e-07	0.00529201
SRA1	0.657344	0.43	0.266	0.164	2.45247e-07	0.00530519
HPCAL1	-0.562772	0.321	0.493	-0.172	2.54747e-07	0.00551069
LCP2	0.353173	0.968	0.938	0.03	2.58658e-07	0.00559529
CCDC12	0.503585	0.672	0.534	0.138	2.65013e-07	0.00573275
TSPAN31	0.720068	0.372	0.214	0.158	2.65783e-07	0.00574943
RGS3	1.19629	0.239	0.103	0.136	2.65825e-07	0.00575032
SMA4	-0.434222	0.105	0.231	-0.126	2.69634e-07	0.00583271
ACTN4	0.339333	0.734	0.576	0.158	2.71948e-07	0.00588279
SNORD84	-0.735935	0.03	0.114	-0.084	2.72245e-07	0.00588919
RPS11	0.303532	0.986	0.99	-0.004	2.73311e-07	0.00591226
ODF3B	0.910342	0.228	0.086	0.142	2.75493e-07	0.00595947
ATP5G2	0.362832	0.904	0.876	0.028	2.84835e-07	0.00616156
SEC14L1	0.790276	0.444	0.283	0.161	2.91287e-07	0.00630113
SUSD6	0.550641	0.673	0.545	0.128	2.98428e-07	0.00645559
RFX5	0.498106	0.521	0.359	0.162	3.00429e-07	0.00649888
LOC728554	-0.81532	0.216	0.355	-0.139	3.04168e-07	0.00657976
SHISA5	-0.426549	0.839	0.897	-0.058	3.06222e-07	0.0066242
LIMK2	-0.625466	0.289	0.459	-0.17	3.07155e-07	0.00664437
SBNO1	-0.603621	0.588	0.734	-0.146	3.10865e-07	0.00672463
LOC554223	0.335532	0.807	0.655	0.152	3.1105e-07	0.00672864
GBP5	0.24484	0.979	0.934	0.045	3.1943e-07	0.00690992
POTEE	0.402762	0.766	0.676	0.09	3.26027e-07	0.00705261
ATP5G3	0.427987	0.809	0.724	0.085	3.28877e-07	0.00711428
SLC27A2	2.94776	0.164	0.048	0.116	3.29912e-07	0.00713667
FAU	0.321131	0.973	0.99	-0.017	3.31537e-07	0.0071718
PIK3R5	-0.653477	0.473	0.628	-0.155	3.47597e-07	0.00751922
RAB29	-0.728989	0.372	0.528	-0.156	3.49795e-07	0.00756677
JOSD2	0.723952	0.31	0.155	0.155	3.51496e-07	0.00760357
DUSP23	1.01347	0.322	0.176	0.146	3.53818e-07	0.0076538
PEA15	0.493302	0.29	0.134	0.156	3.60516e-07	0.00779868
PYM1	-0.549595	0.316	0.486	-0.17	3.61761e-07	0.00782561
SNX22	0.350899	0.9	0.872	0.028	3.71835e-07	0.00804354
PTPN9	0.782505	0.258	0.114	0.144	3.73725e-07	0.00808442
JOSD1	0.881652	0.246	0.107	0.139	3.87501e-07	0.00838243
TDRD3	0.825239	0.374	0.221	0.153	3.87612e-07	0.00838483
ANKRD10	0.376622	0.9	0.783	0.117	3.89794e-07	0.00843202
ATP5I	0.626547	0.72	0.648	0.072	3.90522e-07	0.00844777
CERS6	2.51808	0.111	0.014	0.097	3.92899e-07	0.00849919
WNT10A	0.961635	0.166	0.045	0.121	3.97124e-07	0.00859059
TRPA1	-1.54376	0.006	0.059	-0.053	4.01251e-07	0.00867986
IFNGR2	-1.43	0.137	0.262	-0.125	4.04007e-07	0.00873947
LINC00589	2.42372	0.084	0	0.084	4.04627e-07	0.00875289
IQGAP1	0.306163	0.904	0.786	0.118	4.06637e-07	0.00879638
NDUFAB1	0.920511	0.47	0.328	0.142	4.06957e-07	0.0088033
LINC01089	-1.07013	0.266	0.407	-0.141	4.15099e-07	0.00897943
GNAS	0.398251	0.872	0.786	0.086	4.20399e-07	0.00909406
FGGY	0.851517	0.153	0.038	0.115	4.21523e-07	0.00911839
ZNF92	-1.14237	0.152	0.286	-0.134	4.22451e-07	0.00913845
CPM	1.49971	0.135	0.028	0.107	4.2777e-07	0.00925353
PMEPA1	2.43491	0.097	0.007	0.09	4.33497e-07	0.00937741
SF3B5	0.505751	0.602	0.441	0.161	4.42408e-07	0.00957017
SPRED2	1.23288	0.129	0.024	0.105	4.42824e-07	0.00957916
HNRNPA3	0.321974	0.666	0.524	0.142	4.4583e-07	0.0096442
C19orf53	0.586541	0.612	0.538	0.074	4.55124e-07	0.00984525
ADI1	0.441357	0.538	0.366	0.172	4.56181e-07	0.00986811
DPYD	-0.640702	0.538	0.703	-0.165	4.60602e-07	0.00996374
ANKZF1	-0.622252	0.388	0.548	-0.16	4.62114e-07	0.00999644
FLJ27354	-0.756416	0.043	0.134	-0.091	4.6292e-07	0.0100139
GNLY	3.23631	0.205	0.079	0.126	4.69455e-07	0.0101553
GALNT1	0.517465	0.304	0.152	0.152	4.70553e-07	0.010179
ABCD2	-0.896175	0.143	0.279	-0.136	4.70647e-07	0.010181
CCDC50	0.509705	0.476	0.3	0.176	4.72184e-07	0.0102143
PLAC8	-2.62263	0.067	0.169	-0.102	4.73386e-07	0.0102403
SEC61G	0.665651	0.614	0.497	0.117	4.78412e-07	0.010349
PLEKHA1	-0.789316	0.228	0.383	-0.155	5.04088e-07	0.0109044
SLC2A4RG	-0.58675	0.214	0.383	-0.169	5.06193e-07	0.01095
ROPN1L	-1.87026	0	0.038	-0.038	5.12318e-07	0.0110825
NDUFA7	0.829266	0.535	0.393	0.142	5.15865e-07	0.0111592
NMRK1	-0.982486	0.213	0.355	-0.142	5.21461e-07	0.0112802
FUOM	0.877267	0.19	0.062	0.128	5.29068e-07	0.0114448
SEC11C	0.487348	0.64	0.472	0.168	5.30476e-07	0.0114753
TGIF2	0.57022	0.395	0.231	0.164	5.30895e-07	0.0114843
WSB1	0.360875	0.865	0.745	0.12	5.50305e-07	0.0119042
LIMA1	0.664676	0.429	0.279	0.15	5.56193e-07	0.0120316
SQLE	1.35481	0.184	0.062	0.122	5.60601e-07	0.0121269
HIVEP3	0.462657	0.456	0.29	0.166	5.70771e-07	0.0123469
JAZF1	0.978212	0.354	0.2	0.154	5.77212e-07	0.0124862
JUNB	0.611203	0.845	0.772	0.073	5.81604e-07	0.0125813
CMTM6	0.494447	0.76	0.617	0.143	5.81646e-07	0.0125822
TRIM16	-1.12838	0.146	0.272	-0.126	5.8283e-07	0.0126078
PRKCA	-1.17288	0.096	0.214	-0.118	5.92852e-07	0.0128246
TDP1	0.576685	0.384	0.221	0.163	6.01708e-07	0.0130161
GPR137B	1.61326	0.214	0.086	0.128	6.04066e-07	0.0130672
IER2	-0.356726	0.637	0.779	-0.142	6.11967e-07	0.0132381
RPA3	0.645183	0.59	0.455	0.135	6.13637e-07	0.0132742
TGFBR1	0.723431	0.351	0.203	0.148	6.34973e-07	0.0137357
NDUFC1	0.633909	0.687	0.59	0.097	6.46655e-07	0.0139884
SULT1A3	-0.0837036	0.009	0.066	-0.057	6.49101e-07	0.0140414
GALNT10	0.29417	0.351	0.186	0.165	6.53092e-07	0.0141277
NME3	0.57117	0.486	0.324	0.162	6.53153e-07	0.014129
CDKAL1	0.424749	0.482	0.31	0.172	6.58856e-07	0.0142524
TMED10P1	-0.0889112	0.415	0.234	0.181	6.69222e-07	0.0144766
DYNLL1	0.622996	0.745	0.672	0.073	6.86898e-07	0.014859
PARVG	0.419221	0.702	0.562	0.14	6.88514e-07	0.0148939
GBP4	0.395786	0.748	0.648	0.1	7.10216e-07	0.0153634
C14orf1	0.620058	0.375	0.21	0.165	7.28828e-07	0.015766
NEK7	0.620881	0.5	0.366	0.134	7.58804e-07	0.0164145
CHRNA6	2.63217	0.094	0.007	0.087	7.62433e-07	0.0164929
ORMDL1	-0.49677	0.603	0.734	-0.131	7.65915e-07	0.0165683
MTSS1	-1.12591	0.058	0.155	-0.097	7.67256e-07	0.0165973
MORN3	-1.19033	0.017	0.083	-0.066	7.83143e-07	0.016941
SZRD1	0.303741	0.533	0.352	0.181	7.86137e-07	0.0170057
CPT1A	-0.546255	0.178	0.321	-0.143	7.94381e-07	0.0171841
TXNDC17	0.632748	0.502	0.348	0.154	8.07163e-07	0.0174606
METTL8	0.654229	0.439	0.272	0.167	8.42391e-07	0.0182226
ESYT1	-0.469927	0.728	0.814	-0.086	8.46918e-07	0.0183205
NBPF8	-0.624085	0.305	0.459	-0.154	8.54637e-07	0.0184875
RPS26	0.152063	0.447	0.269	0.178	8.85859e-07	0.0191629
TRIM14	-0.526576	0.578	0.7	-0.122	8.91175e-07	0.0192779
TFE3	0.758718	0.289	0.141	0.148	9.20985e-07	0.0199227
MPI	-0.962165	0.163	0.293	-0.13	9.32004e-07	0.0201611
LMAN1	0.489208	0.556	0.407	0.149	9.39377e-07	0.0203206
LINC01420	0.663217	0.495	0.341	0.154	9.45954e-07	0.0204629
RPL8	-0.261853	0.995	0.997	-0.002	9.48242e-07	0.0205124
FOXN2	-0.896447	0.345	0.5	-0.155	9.7373e-07	0.0210637
IZUMO4	1.53435	0.146	0.038	0.108	9.83936e-07	0.0212845
RPL15	-0.3137	0.995	1	-0.005	1.02638e-06	0.0222026
GBP7	0.455666	0.245	0.107	0.138	1.05206e-06	0.0227581
RASGEF1A	2.66163	0.085	0.003	0.082	1.05765e-06	0.022879
DCK	-0.678687	0.502	0.617	-0.115	1.09619e-06	0.0237127
PARD6G	2.30576	0.122	0.024	0.098	1.12542e-06	0.0243451
LOC389831	0.509629	0.34	0.179	0.161	1.1272e-06	0.0243836
ZKSCAN8	-0.723202	0.199	0.352	-0.153	1.17847e-06	0.0254926
P2RY10	0.406449	0.728	0.614	0.114	1.20678e-06	0.0261052
PDAP1	0.238368	0.967	0.945	0.022	1.22433e-06	0.0264847
FKBP2	1.04856	0.272	0.134	0.138	1.2247e-06	0.0264928
GPR155	-0.635878	0.415	0.576	-0.161	1.23916e-06	0.0268055
TBX21	1.39674	0.22	0.097	0.123	1.26396e-06	0.027342
KIAA0895L	1.68155	0.111	0.017	0.094	1.26934e-06	0.0274584
3-Mar	0.670298	0.245	0.11	0.135	1.27193e-06	0.0275143
FAM19A2	-1.64583	0.07	0.169	-0.099	1.29369e-06	0.0279851
LINC00921	-1.43683	0.044	0.131	-0.087	1.31346e-06	0.0284127
NDUFB2	0.531313	0.69	0.607	0.083	1.32448e-06	0.0286511
HUWE1	0.29394	0.755	0.607	0.148	1.33711e-06	0.0289245
P4HA1	0.585857	0.372	0.221	0.151	1.34113e-06	0.0290113
RPL24	0.368418	0.964	0.966	-0.002	1.35835e-06	0.0293839
TMA7	0.405967	0.944	0.938	0.006	1.36117e-06	0.0294447
VAMP5	0.783067	0.536	0.393	0.143	1.36571e-06	0.0295429
ALS2CL	-2.76744	0.008	0.059	-0.051	1.38167e-06	0.0298883
RPL23P8	0.383952	0.695	0.6	0.095	1.41355e-06	0.030578
ATP6V1B2	0.800932	0.456	0.324	0.132	1.43626e-06	0.0310691
AHSP	2.25415	0.076	0	0.076	1.45014e-06	0.0313695
EDEM3	-0.83389	0.28	0.428	-0.148	1.46011e-06	0.0315852
ACTR3C	0.570047	0.374	0.21	0.164	1.47319e-06	0.0318681
SLC6A6	0.482915	0.4	0.238	0.162	1.47766e-06	0.0319647
PPIAL4F	0.346408	0.307	0.159	0.148	1.47871e-06	0.0319875
MYO1C	0.819666	0.26	0.121	0.139	1.53005e-06	0.0330981
MYL5	0.500394	0.72	0.631	0.089	1.5323e-06	0.0331466
YPEL3	-0.36823	0.389	0.572	-0.183	1.57514e-06	0.0340735
DNAJA1	0.393147	0.637	0.497	0.14	1.57534e-06	0.0340778
NBPF14	-0.297644	0.269	0.428	-0.159	1.58787e-06	0.0343488
ATP5L	0.313517	0.929	0.89	0.039	1.58979e-06	0.0343903
CRADD	0.911711	0.307	0.169	0.138	1.59384e-06	0.0344779
SRSF7	0.298767	0.947	0.917	0.03	1.63357e-06	0.0353375
MTRNR2L6	0.153096	0.233	0.1	0.133	1.64605e-06	0.0356073
UBA6	0.351253	0.605	0.462	0.143	1.66239e-06	0.0359608
PDK3	-0.561744	0.264	0.424	-0.16	1.72986e-06	0.0374203
LOC606724	-0.193436	0.98	1	-0.02	1.77602e-06	0.0384188
PRNP	0.33976	0.76	0.607	0.153	1.7888e-06	0.0386954
SPPL2A	0.401903	0.578	0.438	0.14	1.79561e-06	0.0388426
ARNTL	0.409885	0.567	0.4	0.167	1.81031e-06	0.0391606
HSPA9	0.328363	0.705	0.552	0.153	1.81069e-06	0.0391688
NDUFA6	0.338724	0.638	0.49	0.148	1.81331e-06	0.0392254
PIK3CD	-0.599385	0.631	0.741	-0.11	1.82037e-06	0.0393782
CYCS	0.376729	0.667	0.503	0.164	1.84643e-06	0.0399419
PIK3R2	1.03565	0.267	0.134	0.133	1.84742e-06	0.0399633
MAD1L1	-0.572159	0.412	0.555	-0.143	1.86604e-06	0.0403663
RNF157	-0.958934	0.044	0.131	-0.087	1.88049e-06	0.0406787
FGD3	-0.547003	0.611	0.714	-0.103	1.88066e-06	0.0406824
CD40LG	-1.01675	0.175	0.31	-0.135	1.91247e-06	0.0413706
ST6GAL1	-0.521766	0.482	0.645	-0.163	1.91895e-06	0.0415108
PSMB3	0.402063	0.825	0.769	0.056	1.92482e-06	0.0416378
BLOC1S1-RDH5	0.545442	0.696	0.579	0.117	1.93497e-06	0.0418573
UQCR10	0.500809	0.777	0.714	0.063	1.94224e-06	0.0420146
CLINT1	-0.677654	0.482	0.641	-0.159	1.95471e-06	0.0422842
MGME1	0.641422	0.381	0.234	0.147	1.99944e-06	0.043252
DENND2C	0.208522	0.726	0.566	0.16	2.05737e-06	0.0445051
RASAL1	2.76676	0.1	0.014	0.086	2.07213e-06	0.0448243
LINC00282	-1.57713	0.003	0.045	-0.042	2.11922e-06	0.045843
ACTG2	3.113	0.246	0.121	0.125	2.1206e-06	0.0458728
FLOT1	0.6725	0.309	0.166	0.143	2.12254e-06	0.0459147
CD52	-0.461113	0.977	0.997	-0.02	2.16259e-06	0.0467811
CPD	0.574886	0.245	0.11	0.135	2.18221e-06	0.0472055
KANK1	-2.32198	0.024	0.093	-0.069	2.18632e-06	0.0472945
NPC2	0.633513	0.477	0.341	0.136	2.19851e-06	0.0475581
LRRC32	1.35249	0.164	0.052	0.112	2.21663e-06	0.0479501
EMB	-0.402983	0.775	0.834	-0.059	2.22989e-06	0.048237
MOB1B	0.504946	0.219	0.09	0.129	2.31447e-06	0.0500665
SPG11	0.50253	0.584	0.469	0.115	2.38088e-06	0.0515033
ABCG1	0.792704	0.357	0.214	0.143	2.38334e-06	0.0515565
FBRS	0.435792	0.362	0.207	0.155	2.42618e-06	0.0524831
PAK2	0.294533	0.843	0.721	0.122	2.50811e-06	0.0542555
KIF3B	0.319054	0.277	0.134	0.143	2.52153e-06	0.0545458
MPZL3	0.691384	0.398	0.259	0.139	2.52358e-06	0.0545901
ACTG1P20	-0.34304	0.688	0.534	0.154	2.5545e-06	0.0552589
SPAG9	0.751221	0.384	0.248	0.136	2.60461e-06	0.056343
GOLGA7	-0.521865	0.46	0.6	-0.14	2.60955e-06	0.0564499
NCR3	0.677604	0.272	0.134	0.138	2.61001e-06	0.0564596
TP73	1.56715	0.094	0.01	0.084	2.64666e-06	0.0572525
ZBED6	0.726638	0.277	0.141	0.136	2.66088e-06	0.0575602
IL11RA	-1.25394	0.134	0.248	-0.114	2.66139e-06	0.0575711
IRF5	0.648225	0.401	0.255	0.146	2.69244e-06	0.058243
FLVCR2	0.554813	0.172	0.055	0.117	2.70801e-06	0.0585797
RAB10	0.284563	0.751	0.597	0.154	2.74186e-06	0.0593118
DLGAP1-AS1	0.713272	0.377	0.234	0.143	2.76494e-06	0.0598113
LOC100507412	0.299006	0.754	0.621	0.133	2.79949e-06	0.0605587
PICALM	0.674148	0.541	0.414	0.127	2.82632e-06	0.0611389
APOBEC3A_B	0.446599	0.17	0.059	0.111	2.84864e-06	0.0616218
DSTN	-0.864851	0.272	0.403	-0.131	2.85571e-06	0.0617747
SHFM1	0.564328	0.71	0.676	0.034	2.86174e-06	0.0619053
VMA21	0.726481	0.409	0.269	0.14	2.88809e-06	0.0624752
TM2D3	0.634278	0.447	0.3	0.147	2.89721e-06	0.0626724
PVALB	2.53696	0.079	0.003	0.076	2.9041e-06	0.0628216
AGTPBP1	-1.02215	0.213	0.345	-0.132	2.93654e-06	0.0635232
ADPRH	0.609337	0.222	0.093	0.129	2.95777e-06	0.0639826
PIK3R3	1.0079	0.166	0.055	0.111	2.9803e-06	0.0644698
DUSP18	-1.13814	0.173	0.3	-0.127	2.98836e-06	0.0646443
FRMD4B	0.562878	0.424	0.283	0.141	3.0155e-06	0.0652313
PSMB1	0.314933	0.889	0.817	0.072	3.03138e-06	0.0655747
SLCO4A1	1.05008	0.163	0.052	0.111	3.03262e-06	0.0656016
FBXO3	-0.680704	0.266	0.414	-0.148	3.0353e-06	0.0656596
MIR4709	0.620892	0.43	0.286	0.144	3.04083e-06	0.0657791
TRERF1	-0.661628	0.245	0.393	-0.148	3.07744e-06	0.0665712
WBSCR27	-1.15371	0.023	0.09	-0.067	3.11347e-06	0.0673506
CMC2	0.530287	0.544	0.393	0.151	3.18984e-06	0.0690026
NIPAL3	-0.709114	0.444	0.579	-0.135	3.21001e-06	0.069439
GVINP1	-0.671496	0.453	0.617	-0.164	3.26812e-06	0.0706959
PPP1R12B	0.655039	0.301	0.159	0.142	3.32995e-06	0.0720334
GPX4	0.463303	0.708	0.59	0.118	3.38527e-06	0.0732302
RBX1	0.581788	0.702	0.631	0.071	3.38689e-06	0.0732652
EMD	0.606792	0.483	0.355	0.128	3.39553e-06	0.0734522
PRKY	-1.37378	0.128	0.245	-0.117	3.39569e-06	0.0734556
BLOC1S1	0.420134	0.699	0.586	0.113	3.39642e-06	0.0734713
LRIG1	-0.804668	0.289	0.431	-0.142	3.4169e-06	0.0739143
PPIAL4E	0.344042	0.295	0.155	0.14	3.43691e-06	0.0743472
HLA-DMA	0.494716	0.543	0.376	0.167	3.49626e-06	0.075631
EIF3M	-0.515168	0.599	0.717	-0.118	3.50978e-06	0.0759235
TRIM47	-1.18319	0.053	0.141	-0.088	3.56609e-06	0.0771417
COX20	0.176759	0.546	0.379	0.167	3.56723e-06	0.0771664
NBPF9	-0.6813	0.419	0.569	-0.15	3.57283e-06	0.0772874
PDIA4	0.583977	0.508	0.386	0.122	3.65946e-06	0.0791613
CLSTN3	0.796966	0.342	0.203	0.139	3.78092e-06	0.0817889
MYO1G	-0.494557	0.731	0.803	-0.072	3.87947e-06	0.0839207
CD151	0.776643	0.264	0.134	0.13	3.90834e-06	0.0845453
ZNF890P	-1.53624	0.017	0.076	-0.059	3.93778e-06	0.085182
IFI16	0.274897	0.927	0.872	0.055	3.94953e-06	0.0854362
LINC00265	0.468503	0.287	0.148	0.139	3.96478e-06	0.085766
AGPAT2	0.820432	0.199	0.079	0.12	3.99039e-06	0.0863202
STK10	-0.508351	0.72	0.807	-0.087	4.01143e-06	0.0867753
KDM6B	0.769289	0.302	0.162	0.14	4.17519e-06	0.0903178
EIF3L	-0.519964	0.705	0.776	-0.071	4.27187e-06	0.092409
BACH1	0.584798	0.38	0.238	0.142	4.28965e-06	0.0927937
TSPAN5	0.385375	0.445	0.283	0.162	4.30919e-06	0.0932163
LUZP1	0.574192	0.448	0.31	0.138	4.31202e-06	0.0932776
PSMD1	0.605312	0.533	0.4	0.133	4.43185e-06	0.0958698
SULT1B1	-1.89735	0.009	0.059	-0.05	4.44758e-06	0.0962101
ITGAE	0.349905	0.451	0.3	0.151	4.52213e-06	0.0978227
RPA1	0.355144	0.591	0.452	0.139	4.5511e-06	0.0984495
NTNG2	1.03831	0.138	0.038	0.1	4.63507e-06	0.100266
AGFG1	0.692481	0.31	0.176	0.134	4.6871e-06	0.101391
LMBRD1	0.220641	0.672	0.503	0.169	4.69283e-06	0.101515
LEPR	0.438594	0.401	0.255	0.146	4.69723e-06	0.10161
JMJD1C	0.33109	0.704	0.569	0.135	4.73394e-06	0.102405
SPSB3	-0.377726	0.555	0.683	-0.128	4.74617e-06	0.102669
ZC3H7A	0.274897	0.64	0.5	0.14	4.78125e-06	0.103428
HAVCR1	-0.866434	0.052	0.138	-0.086	4.89601e-06	0.105911
COMMD3-BMI1	0.26511	0.625	0.476	0.149	4.90114e-06	0.106021
NME4	-1.60364	0.014	0.069	-0.055	4.90788e-06	0.106167
ASCC3	0.406279	0.641	0.503	0.138	4.97886e-06	0.107703
UHRF1BP1L	0.709888	0.318	0.176	0.142	4.98802e-06	0.107901
GALNT3	-0.800901	0.043	0.124	-0.081	5.00047e-06	0.10817
MCM6	0.87196	0.33	0.193	0.137	5.06001e-06	0.109458
NCF4	0.266447	0.666	0.507	0.159	5.10999e-06	0.110539
RBL1	-0.935353	0.248	0.39	-0.142	5.12631e-06	0.110892
USP46	-1.28509	0.027	0.097	-0.07	5.12844e-06	0.110938
FLJ44635	0.211646	0.629	0.503	0.126	5.15181e-06	0.111444
PBX4	0.34301	0.457	0.29	0.167	5.17587e-06	0.111965
DTHD1	2.09276	0.108	0.021	0.087	5.2238e-06	0.113001
PIK3C2A	0.702923	0.295	0.162	0.133	5.22774e-06	0.113087
ISOC1	0.642719	0.357	0.217	0.14	5.27986e-06	0.114214
CDKN2D	-1.38409	0.097	0.197	-0.1	5.28415e-06	0.114307
SMYD3	0.430775	0.301	0.159	0.142	5.31745e-06	0.115027
CISH	0.768815	0.628	0.552	0.076	5.43966e-06	0.117671
SRSF5	-0.224452	0.971	0.979	-0.008	5.52163e-06	0.119444
CD69	0.855886	0.591	0.479	0.112	5.58347e-06	0.120782
GGT7	0.781416	0.28	0.148	0.132	5.86174e-06	0.126801
MCCC2	0.398732	0.492	0.352	0.14	5.88327e-06	0.127267
SLC38A1	-0.374737	0.897	0.921	-0.024	5.89322e-06	0.127482
CTNNAL1	0.944521	0.12	0.028	0.092	6.06941e-06	0.131294
NUDT14	1.24597	0.201	0.086	0.115	6.07571e-06	0.13143
B3GAT1	1.91513	0.082	0.007	0.075	6.1285e-06	0.132572
NDUFB3	0.668598	0.561	0.459	0.102	6.1396e-06	0.132812
ELP3	-0.749901	0.178	0.314	-0.136	6.14109e-06	0.132844
ZMIZ2	0.557048	0.287	0.148	0.139	6.14222e-06	0.132869
NUTF2	0.518258	0.529	0.393	0.136	6.14809e-06	0.132995
NOG	-1.12456	0.003	0.041	-0.038	6.2595e-06	0.135406
BBS2	-0.830437	0.216	0.352	-0.136	6.30153e-06	0.136315
LUC7L3	-0.357536	0.805	0.893	-0.088	6.43559e-06	0.139215
FDXR	1.03009	0.167	0.059	0.108	6.51261e-06	0.140881
FAM216A	-1.93473	0.03	0.1	-0.07	6.60657e-06	0.142913
PCMTD2	-0.613553	0.375	0.521	-0.146	6.61909e-06	0.143184
NDUFB11	0.459291	0.682	0.572	0.11	6.7159e-06	0.145278
YME1L1	0.270327	0.78	0.693	0.087	6.72999e-06	0.145583
NDUFB4	0.671347	0.693	0.666	0.027	6.79625e-06	0.147016
LRRC8C	-0.626065	0.453	0.6	-0.147	6.80992e-06	0.147312
CALM3	0.253766	0.922	0.872	0.05	6.8535e-06	0.148255
HSPE1-MOB4	0.33039	0.751	0.679	0.072	6.85803e-06	0.148353
SYAP1	0.834593	0.416	0.293	0.123	6.93563e-06	0.150032
KSR1	0.596452	0.196	0.079	0.117	6.94017e-06	0.15013
PLEK	1.95202	0.269	0.155	0.114	6.94519e-06	0.150238
PLB1	2.56346	0.081	0.007	0.074	7.04275e-06	0.152349
BANF1	0.409603	0.609	0.462	0.147	7.05101e-06	0.152527
REC8	1.45649	0.333	0.207	0.126	7.09283e-06	0.153432
THRA	-0.911291	0.157	0.276	-0.119	7.21756e-06	0.15613
ARSG	-1.1835	0.091	0.193	-0.102	7.2567e-06	0.156977
OSGEPL1	-0.990552	0.09	0.193	-0.103	7.29655e-06	0.157839
9-Sep	-0.439072	0.614	0.734	-0.12	7.3042e-06	0.158004
KLHL2	0.330743	0.272	0.134	0.138	7.43861e-06	0.160912
IDI2-AS1	0.453084	0.354	0.197	0.157	7.45885e-06	0.16135
SNRPG	0.353108	0.751	0.676	0.075	7.70944e-06	0.166771
NBPF20	-0.639188	0.287	0.421	-0.134	7.71564e-06	0.166905
CENPN	0.67001	0.474	0.331	0.143	7.73282e-06	0.167276
TCEB1	0.363854	0.535	0.393	0.142	7.75798e-06	0.167821
IL7	0.352538	0.309	0.162	0.147	7.96838e-06	0.172372
MAPKAPK2	1.02669	0.22	0.1	0.12	8.01453e-06	0.17337
LAG3	1.85053	0.181	0.076	0.105	8.1421e-06	0.17613
FURIN	1.1122	0.211	0.097	0.114	8.34752e-06	0.180574
POLH	-0.927487	0.266	0.4	-0.134	8.36359e-06	0.180921
LALBA	1.06009	0.163	0.055	0.108	8.39532e-06	0.181608
EZH1	-0.526171	0.406	0.552	-0.146	8.42506e-06	0.182251
RSL24D1	-0.573509	0.506	0.621	-0.115	8.42617e-06	0.182275
ZNF429	-1.38689	0.093	0.193	-0.1	8.50202e-06	0.183916
RGS14	-0.580521	0.342	0.479	-0.137	8.72676e-06	0.188777
RNF216	-0.746629	0.406	0.541	-0.135	8.75429e-06	0.189373
PMF1-BGLAP	0.342631	0.611	0.445	0.166	8.80811e-06	0.190537
PACS1	-0.679239	0.445	0.593	-0.148	8.92044e-06	0.192967
MICAL1	0.398899	0.647	0.5	0.147	8.94334e-06	0.193462
ARAP2	0.418935	0.556	0.424	0.132	8.99722e-06	0.194628
RAB21	0.740357	0.258	0.131	0.127	9.06024e-06	0.195991
SLC3A2	0.507084	0.646	0.531	0.115	9.08661e-06	0.196562
MAPK6	0.691395	0.296	0.166	0.13	9.15818e-06	0.19811
TNFAIP8L2	-0.71043	0.283	0.41	-0.127	9.21303e-06	0.199296
IFI44	0.688873	0.517	0.397	0.12	9.34603e-06	0.202173
SGPP1	0.232188	0.371	0.221	0.15	9.41457e-06	0.203656
HMGCS1	0.763222	0.334	0.193	0.141	9.60286e-06	0.207729
C20orf24	0.373982	0.632	0.5	0.132	9.67005e-06	0.209183
PGAM1	0.471574	0.663	0.524	0.139	1.00777e-05	0.218
C7orf50	0.422297	0.407	0.255	0.152	1.05307e-05	0.2278
NARS2	-1.04875	0.07	0.162	-0.092	1.05366e-05	0.227929
DIRAS3	3.44104	0.071	0.003	0.068	1.06164e-05	0.229654
STIP1	0.387084	0.536	0.383	0.153	1.0931e-05	0.236459
C3orf52	-1.8174	0.014	0.066	-0.052	1.09571e-05	0.237024
GABPB1	0.547675	0.506	0.366	0.14	1.09607e-05	0.237101
RPLP1	0.219949	0.998	1	-0.002	1.10332e-05	0.23867
MIR3188	0.955289	0.091	0.014	0.077	1.12956e-05	0.244346
C20orf194	0.763151	0.298	0.166	0.132	1.14201e-05	0.247039
P2RX7	1.29254	0.187	0.079	0.108	1.14556e-05	0.247808
PAXIP1	-0.714654	0.087	0.186	-0.099	1.14618e-05	0.247943
GPR55	-3.03171	0.012	0.062	-0.05	1.14927e-05	0.24861
TCF20	0.13321	0.219	0.097	0.122	1.1573e-05	0.250347
DRAP1	0.332647	0.65	0.524	0.126	1.1628e-05	0.251536
ERP29	-0.434942	0.603	0.714	-0.111	1.17025e-05	0.253147
FAM13A	-0.719563	0.1	0.203	-0.103	1.17413e-05	0.253987
SLIRP	1.00111	0.5	0.414	0.086	1.19101e-05	0.257639
WDR83	0.344544	0.775	0.666	0.109	1.20228e-05	0.260076
POLR2K	0.345871	0.527	0.383	0.144	1.20727e-05	0.261157
DEDD2	-0.681485	0.41	0.524	-0.114	1.24211e-05	0.268692
COMMD6	0.461914	0.842	0.828	0.014	1.24702e-05	0.269755
CCDC142	0.709306	0.509	0.39	0.119	1.28321e-05	0.277584
CTU2	0.72479	0.223	0.103	0.12	1.28603e-05	0.278193
ATP10D	1.67103	0.195	0.09	0.105	1.31762e-05	0.285027
PSME4	0.377651	0.479	0.348	0.131	1.33273e-05	0.288296
UNC119	0.567544	0.34	0.2	0.14	1.36641e-05	0.295583
PRKACB	-0.502605	0.619	0.738	-0.119	1.37191e-05	0.296772
MINOS1	0.6679	0.699	0.659	0.04	1.37277e-05	0.296957
MPP1	1.27981	0.144	0.048	0.096	1.40636e-05	0.304224
CHD4	0.483232	0.611	0.497	0.114	1.41522e-05	0.306141
MAP3K6	1.15581	0.146	0.048	0.098	1.42014e-05	0.307205
APMAP	0.357763	0.593	0.459	0.134	1.45756e-05	0.3153
CISD2	0.589216	0.386	0.259	0.127	1.47532e-05	0.319142
AUH	0.811219	0.322	0.197	0.125	1.49457e-05	0.323305
TMEM2	0.517815	0.626	0.531	0.095	1.52675e-05	0.330267
MAP2K6	-1.2137	0.012	0.062	-0.05	1.5371e-05	0.332505
CD276	2.60925	0.082	0.01	0.072	1.546e-05	0.334431
TRMU	-0.865269	0.202	0.324	-0.122	1.54735e-05	0.334724
ARID5B	0.272777	0.936	0.862	0.074	1.55276e-05	0.335894
MTRNR2L10	0.37906	0.389	0.248	0.141	1.5752e-05	0.340748
UBE2D3	-0.297875	0.918	0.907	0.011	1.58978e-05	0.343901
FUNDC2P2	0.402269	0.246	0.128	0.118	1.59772e-05	0.345618
RAB6A	-0.674381	0.567	0.655	-0.088	1.6052e-05	0.347237
LDLRAD4-AS1	1.25046	0.131	0.038	0.093	1.61269e-05	0.348857
LOC646214	0.240036	0.54	0.39	0.15	1.61937e-05	0.350302
USP12	0.837005	0.296	0.172	0.124	1.69545e-05	0.366761
LMNA	-0.247919	0.302	0.441	-0.139	1.69547e-05	0.366765
ACOX3	0.965084	0.208	0.097	0.111	1.69941e-05	0.367617
LEPROTL1	-0.420256	0.742	0.866	-0.124	1.70172e-05	0.368117
ATP5L2	0.309472	0.29	0.162	0.128	1.70901e-05	0.369692
GOLGB1	0.421466	0.628	0.51	0.118	1.73571e-05	0.375469
PHF14	0.648393	0.331	0.2	0.131	1.75174e-05	0.378937
BTN2A2	1.10197	0.277	0.155	0.122	1.79073e-05	0.38737
CDS2	-0.463001	0.567	0.69	-0.123	1.79691e-05	0.388708
VPS54	0.621111	0.363	0.228	0.135	1.79985e-05	0.389343
HIST1H2BN	1.29212	0.112	0.028	0.084	1.80155e-05	0.389712
CYTOR	0.331354	0.828	0.734	0.094	1.8056e-05	0.390587
NDUFB2-AS1	0.458709	0.635	0.566	0.069	1.81279e-05	0.392143
ERH	0.404741	0.509	0.366	0.143	1.82368e-05	0.394498
MTRR	-0.827888	0.243	0.369	-0.126	1.83656e-05	0.397285
SPATA20	0.721945	0.257	0.134	0.123	1.83852e-05	0.397709
FAM84B	-0.962031	0.038	0.11	-0.072	1.85185e-05	0.400593
PYROXD2	-1.45426	0.044	0.117	-0.073	1.86902e-05	0.404306
SDF4	0.290947	0.708	0.562	0.146	1.88015e-05	0.406715
ANKRD22	2.24796	0.068	0.003	0.065	1.89996e-05	0.411
ANAPC16	0.261261	0.894	0.814	0.08	1.9067e-05	0.412457
JARID2	0.400915	0.383	0.241	0.142	1.93005e-05	0.417508
MIR134	0.786571	0.146	0.048	0.098	1.93942e-05	0.419535
DUSP5	1.99609	0.109	0.028	0.081	1.95022e-05	0.421871
SNRPE	0.438831	0.536	0.424	0.112	1.95281e-05	0.422431
SV2A	1.5523	0.1	0.021	0.079	1.95283e-05	0.422436
NUP98	0.275212	0.562	0.434	0.128	1.96747e-05	0.425602
UQCC2	1.11481	0.243	0.131	0.112	1.96789e-05	0.425694
NTAN1	-0.768817	0.135	0.248	-0.113	1.9708e-05	0.426323
GM2A	0.688831	0.226	0.11	0.116	1.97457e-05	0.427138
HMGB1	-0.387658	0.935	0.948	-0.013	1.97891e-05	0.428078
ANXA11	-0.36699	0.799	0.855	-0.056	1.99285e-05	0.431094
NEDD4	0.851166	0.173	0.069	0.104	2.00541e-05	0.43381
RBM8A	0.156873	0.761	0.621	0.14	2.04261e-05	0.441858
YWHAZ	-0.193346	0.997	0.997	0	2.04711e-05	0.442831
PRKCDBP	1.71111	0.099	0.021	0.078	2.06438e-05	0.446567
ABO	-1.0455	0.003	0.038	-0.035	2.06843e-05	0.447444
CD99	-0.20601	0.708	0.831	-0.123	2.08913e-05	0.45192
PIM3	0.729077	0.471	0.331	0.14	2.10774e-05	0.455946
ARPC1B	0.226928	0.976	0.955	0.021	2.11844e-05	0.45826
EIF3E	-0.485365	0.643	0.734	-0.091	2.12254e-05	0.459147
ZNF655	-0.433892	0.585	0.717	-0.132	2.12269e-05	0.459181
ABTB1	-0.535064	0.383	0.514	-0.131	2.12969e-05	0.460695
MAP4K3	1.35176	0.157	0.059	0.098	2.13048e-05	0.460866
FGFR1	-2.1303	0.026	0.086	-0.06	2.15969e-05	0.467184
HYMAI	2.02352	0.087	0.014	0.073	2.16798e-05	0.468977
CD37	-0.260667	0.834	0.903	-0.069	2.17599e-05	0.470709
AOAH	0.0550629	0.065	0.152	-0.087	2.17734e-05	0.471001
MRPL22	0.90229	0.351	0.221	0.13	2.21195e-05	0.478488
MRPL14	0.813222	0.334	0.207	0.127	2.22001e-05	0.480232
KRR1	-0.497816	0.66	0.745	-0.085	2.25006e-05	0.486733
CORO1A	-0.172125	0.991	1	-0.009	2.26489e-05	0.48994
STAG3L2	-0.498803	0.315	0.455	-0.14	2.26648e-05	0.490286
LY6E	0.267223	0.929	0.821	0.108	2.27955e-05	0.493112
NOL4L	-0.554379	0.347	0.493	-0.146	2.29461e-05	0.49637
RCAN3	-0.540984	0.526	0.652	-0.126	2.33599e-05	0.505321
BTNL9	2.41981	0.059	0	0.059	2.33641e-05	0.505412
TRIM34	-0.888305	0.134	0.245	-0.111	2.33663e-05	0.50546
ETHE1	0.634977	0.33	0.197	0.133	2.33723e-05	0.50559
MAP3K8	1.66045	0.125	0.038	0.087	2.34946e-05	0.508236
ZNF365	-1.8956	0.018	0.072	-0.054	2.38383e-05	0.51567
RPL23	0.367162	0.976	1	-0.024	2.3845e-05	0.515816
ZC3HAV1	-0.583744	0.729	0.779	-0.05	2.40366e-05	0.519959
MORF4L1	0.367763	0.799	0.652	0.147	2.41415e-05	0.522229
TRABD	-0.472011	0.524	0.641	-0.117	2.45674e-05	0.531441
OSBPL3	0.480142	0.564	0.438	0.126	2.47522e-05	0.535439
RPL35A	0.251948	0.965	0.959	0.006	2.54952e-05	0.551513
TFAP4	-0.69927	0.018	0.072	-0.054	2.56148e-05	0.554099
RFX3	-0.702819	0.167	0.29	-0.123	2.56401e-05	0.554646
PPP1R35	-0.737582	0.153	0.266	-0.113	2.58382e-05	0.558931
ST3GAL5	0.194382	0.347	0.203	0.144	2.61217e-05	0.565065
PIK3CG	0.705058	0.351	0.224	0.127	2.61945e-05	0.56664
FAM160B1	-0.642822	0.35	0.493	-0.143	2.62826e-05	0.568545
CRIM1	1.13455	0.147	0.052	0.095	2.63457e-05	0.569911
TMEM71	-2.14609	0.047	0.121	-0.074	2.63805e-05	0.570663
RPF1	-0.00657026	0.775	0.634	0.141	2.65526e-05	0.574386
LIMK1	1.57282	0.179	0.079	0.1	2.67126e-05	0.577847
S100A11	0.508221	0.831	0.831	0	2.67939e-05	0.579605
PSMB6	0.415502	0.66	0.541	0.119	2.68631e-05	0.581103
TMED8	0.444522	0.195	0.083	0.112	2.68927e-05	0.581743
AP1G1	0.117587	0.571	0.424	0.147	2.70487e-05	0.585118
CEACAM21	-0.28527	0.565	0.69	-0.125	2.72913e-05	0.590366
CYB561	-1.86649	0.018	0.072	-0.054	2.74186e-05	0.593118
AGPAT3	0.353318	0.257	0.134	0.123	2.76154e-05	0.597376
IL4I1	1.2224	0.511	0.383	0.128	2.76265e-05	0.597616
CHMP5	0.390751	0.492	0.362	0.13	2.82812e-05	0.611779
CERS6-AS1	2.06804	0.079	0.01	0.069	2.83734e-05	0.613773
NR4A3	2.98807	0.106	0.028	0.078	2.84259e-05	0.614909
STX1A	0.748418	0.147	0.052	0.095	2.84539e-05	0.615515
WWP1	-0.768004	0.441	0.552	-0.111	2.84947e-05	0.616397
AKTIP	-0.395662	0.546	0.7	-0.154	2.85181e-05	0.616903
DEGS1	-0.49651	0.448	0.586	-0.138	2.85402e-05	0.617381
MPP7	-2.09375	0.032	0.097	-0.065	2.85688e-05	0.618001
DVL3	0.62297	0.187	0.079	0.108	2.8641e-05	0.619563
DDX28	-0.86756	0.128	0.231	-0.103	2.86963e-05	0.620759
A2MP1	-1.00177	0.005	0.041	-0.036	2.87484e-05	0.621884
SEMA4A	2.34258	0.112	0.031	0.081	2.89461e-05	0.626163
OCIAD1	0.297966	0.62	0.476	0.144	2.93946e-05	0.635865
FAM13A-AS1	-1.04111	0.062	0.145	-0.083	2.94178e-05	0.636366
SLC39A1	0.454689	0.374	0.241	0.133	2.95877e-05	0.640041
CNOT8	-0.583872	0.479	0.6	-0.121	2.98652e-05	0.646045
PIK3IP1	-0.218931	0.918	0.941	-0.023	2.99202e-05	0.647235
ZC3H12A	0.690614	0.378	0.255	0.123	3.03431e-05	0.656382
SNHG3	-0.450218	0.242	0.376	-0.134	3.04676e-05	0.659075
VCP	0.278628	0.881	0.817	0.064	3.05013e-05	0.659805
GTPBP1	0.198736	0.412	0.266	0.146	3.07308e-05	0.664769
LOC100506023	0.819895	0.204	0.097	0.107	3.07486e-05	0.665153
CORO2A	-0.792887	0.202	0.321	-0.119	3.13575e-05	0.678325
ZNF652	-0.7537	0.315	0.434	-0.119	3.14147e-05	0.679563
MGAT1	0.336926	0.734	0.652	0.082	3.14491e-05	0.680306
DESI1	0.448537	0.383	0.252	0.131	3.22737e-05	0.698144
PLCXD2	0.820854	0.122	0.034	0.088	3.23115e-05	0.698963
DNASE2	0.562236	0.333	0.203	0.13	3.23416e-05	0.699614
ANKRD49	-0.8714	0.331	0.466	-0.135	3.25506e-05	0.704135
LRBA	0.376673	0.653	0.538	0.115	3.29275e-05	0.712289
MYO5C	0.578517	0.305	0.176	0.129	3.30031e-05	0.713923
PPP5C	0.573507	0.284	0.162	0.122	3.30428e-05	0.714781
RABEPK	-0.711334	0.128	0.234	-0.106	3.31979e-05	0.718137
PMF1	0.360684	0.638	0.507	0.131	3.35914e-05	0.726649
CDC14B	-1.91619	0.012	0.059	-0.047	3.39743e-05	0.734933
NBPF12	-0.403918	0.166	0.283	-0.117	3.41685e-05	0.739134
TP53BP1	0.429306	0.28	0.155	0.125	3.48098e-05	0.753006
PJA2	0.228939	0.641	0.521	0.12	3.53542e-05	0.764783
PFDN2	0.670665	0.424	0.31	0.114	3.54812e-05	0.767529
CLOCK	-1.12915	0.134	0.241	-0.107	3.56582e-05	0.771358
RFC4	-0.372063	0.433	0.59	-0.157	3.61954e-05	0.782978
HMGA1	-0.822761	0.257	0.372	-0.115	3.65027e-05	0.789627
RNU12	0.925081	0.071	0.007	0.064	3.67718e-05	0.795448
PFN1	0.193478	1	1	0	3.68162e-05	0.796408
PBX3	0.649463	0.196	0.093	0.103	3.70991e-05	0.802528
MIR155HG	0.913134	0.304	0.183	0.121	3.74186e-05	0.80944
CYP7B1	2.1843	0.064	0.003	0.061	3.74283e-05	0.809648
MYOF	1.84347	0.09	0.017	0.073	3.75995e-05	0.813353
VEZT	0.271935	0.48	0.348	0.132	3.78944e-05	0.819732
P2RX5-TAX1BP3	0.38326	0.591	0.462	0.129	3.80781e-05	0.823705
TNFRSF12A	2.06292	0.056	0	0.056	3.85944e-05	0.834875
ZFP91-CNTF	1.25593	0.172	0.072	0.1	3.86612e-05	0.836319
SELENOH	0.4681	0.663	0.562	0.101	3.90311e-05	0.844321
WDR44	0.381393	0.299	0.172	0.127	3.90592e-05	0.844928
FUCA2	0.529309	0.321	0.193	0.128	3.91311e-05	0.846484
MACC1	1.50172	0.078	0.01	0.068	3.97894e-05	0.860724
ZNF292	0.295008	0.836	0.745	0.091	4.02765e-05	0.871261
SAP30L-AS1	1.21879	0.149	0.055	0.094	4.04142e-05	0.87424
AGMAT	-1.09886	0.109	0.207	-0.098	4.04616e-05	0.875266
RFTN1	0.43093	0.594	0.472	0.122	4.05001e-05	0.876098
LAPTM4A	0.371826	0.579	0.434	0.145	4.06287e-05	0.87888
RNF122	1.30275	0.106	0.028	0.078	4.07698e-05	0.881932
SIPA1L1	0.975353	0.299	0.183	0.116	4.07738e-05	0.88202
BTBD6	0.832913	0.108	0.028	0.08	4.10922e-05	0.888906
ZNF282	1.0475	0.179	0.079	0.1	4.12393e-05	0.892089
GKAP1	-0.693863	0.011	0.055	-0.044	4.156e-05	0.899026
PTGER4	-0.920558	0.239	0.355	-0.116	4.16288e-05	0.900515
FAM104A	0.216337	0.731	0.586	0.145	4.16839e-05	0.901706
FYTTD1	0.428907	0.518	0.4	0.118	4.17562e-05	0.90327
PAPOLB	0.309895	0.195	0.09	0.105	4.19221e-05	0.906859
ARHGEF3	-0.593859	0.646	0.738	-0.092	4.22345e-05	0.913616
CHMP4A	0.39167	0.704	0.6	0.104	4.23072e-05	0.915189
CYTH4	-0.543192	0.502	0.617	-0.115	4.33549e-05	0.937853
CKAP2	0.167937	0.438	0.297	0.141	4.39518e-05	0.950766
KPNA2	1.0227	0.339	0.224	0.115	4.43689e-05	0.959788
IFT27	0.642808	0.298	0.172	0.126	4.467e-05	0.966302
RHBDD1	0.431723	0.336	0.214	0.122	4.47338e-05	0.967681
LY75-CD302	0.414968	0.576	0.459	0.117	4.48685e-05	0.970596
STK4	-0.329268	0.886	0.921	-0.035	4.54722e-05	0.983656
COX5A	0.433195	0.737	0.669	0.068	4.5485e-05	0.983931
IL10	3.79789	0.088	0.017	0.071	4.58009e-05	0.990766
RGS2	1.35367	0.261	0.152	0.109	4.60255e-05	0.995624
C21orf91	0.378138	0.655	0.528	0.127	4.61961e-05	0.999315
NBPF15	-1.14841	0.312	0.428	-0.116	4.63624e-05	1
MAP7D3	0.329277	0.263	0.141	0.122	4.68432e-05	1
TMEM116	-0.924574	0.114	0.214	-0.1	4.71317e-05	1
CABLES1	1.92022	0.062	0.003	0.059	4.71412e-05	1
LSM3	0.715392	0.467	0.366	0.101	4.76439e-05	1
HDAC7	0.517707	0.535	0.417	0.118	4.77565e-05	1
TBCCD1	0.233711	0.283	0.155	0.128	4.8378e-05	1
TLN1	0.240033	0.731	0.59	0.141	4.85734e-05	1
TRIM22	-0.255765	0.872	0.921	-0.049	4.90689e-05	1
TMSB4X	0.218028	1	1	0	4.93043e-05	1
PSMB5	0.594653	0.36	0.238	0.122	4.95617e-05	1
RASSF2	-0.8598	0.179	0.293	-0.114	5.02295e-05	1
LAP3	0.411896	0.515	0.39	0.125	5.15677e-05	1
NKTR	-0.374373	0.78	0.848	-0.068	5.20134e-05	1
UBE2B	0.233137	0.761	0.621	0.14	5.2061e-05	1
CIB1	0.311558	0.878	0.81	0.068	5.22826e-05	1
EIF3D	-0.436039	0.707	0.759	-0.052	5.25759e-05	1
LOC728743	-0.660549	0.12	0.221	-0.101	5.26595e-05	1
PM20D1	0.847711	0.128	0.041	0.087	5.31877e-05	1
MDFIC	0.306465	0.556	0.431	0.125	5.32892e-05	1
LOC644172	0.318264	0.404	0.266	0.138	5.37097e-05	1
ARPP19	0.203677	0.778	0.648	0.13	5.37157e-05	1
STX11	0.513474	0.292	0.166	0.126	5.37729e-05	1
HAUS5	-0.656802	0.164	0.276	-0.112	5.39061e-05	1
MALAT1	0.187753	1	1	0	5.47314e-05	1
BNIP3	-0.770488	0.132	0.234	-0.102	5.58501e-05	1
GNAQ	-1.05685	0.055	0.131	-0.076	5.59978e-05	1
ANXA5	-0.426366	0.699	0.783	-0.084	5.63051e-05	1
ATP5J	0.547145	0.729	0.669	0.06	5.63723e-05	1
TOP1	0.601602	0.54	0.438	0.102	5.66363e-05	1
NDUFS6	0.669517	0.634	0.569	0.065	5.67352e-05	1
HPF1	0.57256	0.331	0.21	0.121	5.71696e-05	1
ZNF280C	1.03256	0.266	0.162	0.104	5.72157e-05	1
NCBP2-AS2	-0.563192	0.216	0.334	-0.118	5.75966e-05	1
PRKCQ	-0.56788	0.629	0.707	-0.078	5.85912e-05	1
PTENP1	0.28147	0.204	0.097	0.107	5.9112e-05	1
EML4	0.185777	0.971	0.893	0.078	5.93691e-05	1
SYNE1	-0.401211	0.608	0.697	-0.089	5.96849e-05	1
PLEKHB1	-0.825908	0.114	0.21	-0.096	5.98331e-05	1
RSPO1	0.219084	0.236	0.117	0.119	6.05232e-05	1
LOC648987	-0.724759	0.074	0.162	-0.088	6.07354e-05	1
MMP9	1.94326	0.061	0.003	0.058	6.08506e-05	1
SPTLC2	0.640814	0.319	0.203	0.116	6.1212e-05	1
APOA2	2.16132	0.061	0.003	0.058	6.12282e-05	1
NDUFA11	0.395302	0.771	0.748	0.023	6.19598e-05	1
LOC541473	-0.236377	0.033	0.097	-0.064	6.24936e-05	1
TRAM2	-2.12969	0.056	0.131	-0.075	6.29324e-05	1
TARP	-1.62827	0.111	0.207	-0.096	6.33519e-05	1
CYLD	-0.441985	0.676	0.772	-0.096	6.34029e-05	1
RPL7A	-0.232635	0.926	0.976	-0.05	6.37634e-05	1
CDC14C	-0.265109	0	0.024	-0.024	6.41234e-05	1
KIF20B	0.298494	0.47	0.341	0.129	6.41443e-05	1
LSM7	0.590283	0.462	0.359	0.103	6.46481e-05	1
SLCO4A1-AS1	0.948523	0.105	0.028	0.077	6.48963e-05	1
CBX5	0.263893	0.59	0.469	0.121	6.49348e-05	1
SMA5	-0.238516	0.099	0.193	-0.094	6.54124e-05	1
PDCD4-AS1	-0.875674	0.074	0.159	-0.085	6.57966e-05	1
HLA-F	0.188069	0.998	0.997	0.001	6.59188e-05	1
ZNF101	-0.380937	0.383	0.524	-0.141	6.79542e-05	1
FAM45BP	-0.673256	0.187	0.303	-0.116	6.84721e-05	1
RASA4B	-0.413554	0.517	0.631	-0.114	6.87992e-05	1
SLC9B1	0.566747	0.347	0.221	0.126	6.88352e-05	1
STAT1	0.252263	0.938	0.883	0.055	6.94148e-05	1
TBC1D14	-0.862596	0.287	0.4	-0.113	7.04049e-05	1
SLC8B1	-0.614848	0.198	0.317	-0.119	7.05022e-05	1
CNTNAP1	-1.25972	0.026	0.083	-0.057	7.12006e-05	1
SOD1	0.364539	0.916	0.934	-0.018	7.13681e-05	1
LOC100506990	0.405482	0.274	0.155	0.119	7.17942e-05	1
DPM2	0.491711	0.343	0.217	0.126	7.18934e-05	1
RHBDD3	0.558919	0.176	0.076	0.1	7.25055e-05	1
HSD17B11	-0.507269	0.275	0.403	-0.128	7.25861e-05	1
CAPZB	-0.237203	0.924	0.952	-0.028	7.29897e-05	1
DHRS1	-0.720727	0.202	0.317	-0.115	7.35828e-05	1
CSAD	0.413162	0.372	0.245	0.127	7.44317e-05	1
LINC01138	-0.478981	0.074	0.159	-0.085	7.45261e-05	1
FAM104B	1.8517	0.126	0.045	0.081	7.5639e-05	1
MDM2	0.55969	0.509	0.403	0.106	7.59259e-05	1
ATP5G1	0.50931	0.456	0.341	0.115	7.64371e-05	1
IKBKB	0.382325	0.559	0.438	0.121	7.65341e-05	1
ABHD10	0.389866	0.374	0.252	0.122	7.73426e-05	1
CAPS	-0.860368	0.281	0.39	-0.109	7.73962e-05	1
AP1S1	0.703769	0.152	0.059	0.093	7.79324e-05	1
DGKZ	-0.665421	0.378	0.486	-0.108	7.79409e-05	1
CAPNS1	0.747692	0.377	0.259	0.118	7.87765e-05	1
CKS2	0.786694	0.287	0.169	0.118	7.91519e-05	1
TCTEX1D4	0.507177	0.283	0.159	0.124	7.98161e-05	1
RANGAP1	0.195319	0.343	0.217	0.126	7.99133e-05	1
ENSA	0.231515	0.661	0.521	0.14	8.02667e-05	1
CWF19L1	-0.852135	0.242	0.359	-0.117	8.1007e-05	1
C19orf24	0.341089	0.462	0.321	0.141	8.13312e-05	1
PLEKHN1	1.78974	0.085	0.017	0.068	8.21076e-05	1
BUD31	0.344227	0.623	0.49	0.133	8.25559e-05	1
TAZ	-0.519389	0.316	0.448	-0.132	8.25769e-05	1
WBP11P1	0.296708	0.236	0.124	0.112	8.26758e-05	1
GABARAP	0.250128	0.939	0.91	0.029	8.33849e-05	1
ZNF800	-0.625346	0.432	0.541	-0.109	8.36874e-05	1
COX4I1	0.269986	0.918	0.91	0.008	8.41918e-05	1
LOC100129931	-1.01861	0.182	0.286	-0.104	8.48037e-05	1
FUT5	0.385609	0.769	0.745	0.024	8.5266e-05	1
SDCCAG8	-0.64852	0.223	0.348	-0.125	8.55338e-05	1
PRKAR1B	0.527209	0.275	0.155	0.12	8.56343e-05	1
LRRC8D	-0.986705	0.176	0.279	-0.103	8.56369e-05	1
TDG	0.219823	0.438	0.314	0.124	8.64276e-05	1
LOC729732	0.816085	0.102	0.028	0.074	8.66986e-05	1
CCDC122	1.24923	0.079	0.014	0.065	8.82276e-05	1
DBP	-1.02289	0.082	0.166	-0.084	8.8389e-05	1
CLIP1	0.340983	0.619	0.5	0.119	9.10824e-05	1
EIF4G1	0.264486	0.568	0.438	0.13	9.10955e-05	1
TSPO	-0.266244	0.632	0.762	-0.13	9.13024e-05	1
NOL3	2.05688	0.078	0.014	0.064	9.14218e-05	1
SCLT1	0.34534	0.351	0.228	0.123	9.21052e-05	1
TSPAN2	-1.49458	0.014	0.059	-0.045	9.27355e-05	1
VDAC1	0.356166	0.588	0.455	0.133	9.35084e-05	1
ATP6V0E2	-0.385699	0.495	0.61	-0.115	9.38266e-05	1
ZFP91	0.479857	0.29	0.179	0.111	9.42044e-05	1
RPS20	0.236069	0.967	0.993	-0.026	9.44286e-05	1
HELB	-0.74733	0.362	0.476	-0.114	9.55788e-05	1
CD3E	-0.185056	0.985	0.986	-0.001	9.62642e-05	1
FBXL3	-0.890405	0.191	0.3	-0.109	9.63337e-05	1
STK16	-0.259991	0.503	0.603	-0.1	9.64033e-05	1
SKP1P2	0.20216	0.754	0.679	0.075	9.65622e-05	1
RPS28	0.415424	0.505	0.383	0.122	9.6833e-05	1
RAPGEF6	-0.480968	0.653	0.741	-0.088	9.73782e-05	1
KCNA6	-1.98369	0.006	0.041	-0.035	9.75029e-05	1
LCK	-0.149976	0.957	0.976	-0.019	9.76702e-05	1
VKORC1	0.37756	0.441	0.307	0.134	9.83092e-05	1
ARHGEF34P	-0.399358	0.067	0.145	-0.078	9.85685e-05	1
HCG27	-0.792071	0.105	0.2	-0.095	9.92456e-05	1
TAF7	0.240425	0.743	0.659	0.084	9.94615e-05	1
MID1IP1	-0.466017	0.052	0.124	-0.072	0.000100452	1
GOT2	0.431102	0.55	0.431	0.119	0.000100866	1
FAM153A	-0.969684	0.006	0.041	-0.035	0.000102252	1
SLC35E4	-0.464186	0.125	0.221	-0.096	0.000103007	1
RANBP6	-0.781825	0.134	0.234	-0.1	0.00010316	1
SLC16A10	-1.26023	0.029	0.086	-0.057	0.000103341	1
LDB1	0.257355	0.397	0.279	0.118	0.000103466	1
NRIP2	-0.951994	0.087	0.172	-0.085	0.000104491	1
ESYT2	-0.464816	0.362	0.5	-0.138	0.000105061	1
ZFAND2B	-0.591767	0.229	0.352	-0.123	0.000105394	1
CAPN2	-0.330492	0.833	0.879	-0.046	0.000105574	1
CCDC73	-0.462577	0.438	0.528	-0.09	0.000105593	1
RPL38	0.208259	0.941	0.948	-0.007	0.000105807	1
RAD52	-0.793986	0.166	0.269	-0.103	0.00010615	1
GTF3C6	0.409901	0.64	0.528	0.112	0.00010635	1
TTBK1	1.26257	0.058	0.003	0.055	0.000106425	1
SULT1A1	-2.1351	0.032	0.09	-0.058	0.000106503	1
TATDN3	-0.535829	0.112	0.21	-0.098	0.000108091	1
UPF2	0.49436	0.518	0.421	0.097	0.000108278	1
NEFL	-1.26397	0.009	0.048	-0.039	0.000108287	1
PSTPIP1	0.306568	0.673	0.534	0.139	0.000108779	1
TNPO1	0.317766	0.436	0.307	0.129	0.000109649	1
LINC00652	-1.19377	0.009	0.048	-0.039	0.000109674	1
RPL28	0.173929	0.939	0.945	-0.006	0.000109716	1
TSGA10	-1.37359	0.021	0.072	-0.051	0.000109797	1
NFKBIE	1.39027	0.138	0.055	0.083	0.000110484	1
HMOX1	2.12837	0.088	0.021	0.067	0.000112633	1
ZBED6CL	0.702045	0.157	0.066	0.091	0.000112855	1
PLXNB2	2.0286	0.099	0.028	0.071	0.000113116	1
DOCK10	0.277943	0.812	0.724	0.088	0.000113921	1
NAGA	0.540582	0.305	0.19	0.115	0.000114065	1
ITGAV	0.739074	0.201	0.1	0.101	0.000114087	1
ULK3	-0.636048	0.305	0.424	-0.119	0.000114186	1
IMPDH1	-0.857801	0.217	0.334	-0.117	0.000115052	1
CEP55	1.09584	0.109	0.034	0.075	0.000115135	1
CDKL2	2.33883	0.082	0.017	0.065	0.000115459	1
GNG13	-0.37448	0.021	0.072	-0.051	0.000115613	1
RPS15	0.235834	0.98	0.993	-0.013	0.000116693	1
PAN2	-0.767922	0.146	0.248	-0.102	0.000117355	1
MRPL20	0.397718	0.667	0.576	0.091	0.000117694	1
CCNL2	-0.443286	0.652	0.745	-0.093	0.000118029	1
SCYL2	0.399784	0.353	0.234	0.119	0.00011951	1
SEL1L3	0.377933	0.54	0.431	0.109	0.000120587	1
RGCC	-0.368928	0.406	0.524	-0.118	0.000120626	1
LYAR	-0.54276	0.185	0.3	-0.115	0.000121149	1
ST8SIA1	-1.1805	0.033	0.093	-0.06	0.000121513	1
BTN2A1	0.381952	0.401	0.279	0.122	0.000124943	1
SQSTM1	0.30808	0.892	0.824	0.068	0.000125674	1
SQRDL	0.386577	0.623	0.503	0.12	0.000125826	1
BACH2	-0.948628	0.044	0.11	-0.066	0.000126357	1
ABHD4	0.488754	0.223	0.117	0.106	0.000126727	1
ZMIZ1	0.167102	0.281	0.162	0.119	0.000126837	1
MYBL1	-0.824645	0.033	0.093	-0.06	0.000126941	1
PSMD5-AS1	-0.640683	0.347	0.479	-0.132	0.000127149	1
APOBEC3A	0.169984	0.129	0.048	0.081	0.000127237	1
KDM4C	-0.682259	0.316	0.434	-0.118	0.00012795	1
FBXO32	-0.761065	0.201	0.31	-0.109	0.000129986	1
TNFSF8	-0.881905	0.216	0.328	-0.112	0.000130302	1
RPLP0	-0.232566	0.962	0.99	-0.028	0.000130456	1
GUSBP3	-0.168349	0.087	0.176	-0.089	0.000130985	1
PPARD	-0.597207	0.12	0.217	-0.097	0.000131365	1
PGAM4	-0.178184	0.138	0.052	0.086	0.000131398	1
CCR6	-0.370183	0.494	0.628	-0.134	0.000131659	1
ZBTB32	1.43152	0.239	0.141	0.098	0.000132784	1
THEM6	-0.98689	0.088	0.172	-0.084	0.000133614	1
MPC2	0.336156	0.584	0.431	0.153	0.000134613	1
QPCT	2.80658	0.049	0	0.049	0.00013492	1
CARD8	-0.511088	0.617	0.724	-0.107	0.00013528	1
KBTBD11	-1.81298	0.002	0.028	-0.026	0.000135941	1
WASF2	-0.370953	0.647	0.766	-0.119	0.000137459	1
EVC	1.50098	0.093	0.024	0.069	0.000138345	1
ITGAM	1.75259	0.163	0.076	0.087	0.000138587	1
SIK2	0.425279	0.163	0.072	0.091	0.000138607	1
HIST1H3D	0.974262	0.167	0.076	0.091	0.000138646	1
MOB2	-0.947147	0.201	0.293	-0.092	0.000139342	1
ALB	1.96846	0.14	0.059	0.081	0.000140131	1
KIAA0825	-1.42253	0.073	0.152	-0.079	0.000140467	1
HIST1H2AK	1.19864	0.076	0.014	0.062	0.00014057	1
CDKN2AIP	-0.755027	0.201	0.307	-0.106	0.000141116	1
ADAM8	-0.512105	0.356	0.472	-0.116	0.000142135	1
PARP11	-0.912205	0.078	0.159	-0.081	0.000143123	1
TMBIM4	0.336796	0.824	0.793	0.031	0.000144087	1
LTBP3	0.152495	0.445	0.314	0.131	0.000146011	1
SOCS3	0.577208	0.299	0.186	0.113	0.000146109	1
MED16	-0.695322	0.283	0.393	-0.11	0.000146521	1
CIRBP	0.212624	0.924	0.803	0.121	0.000147526	1
COX5B	0.540505	0.809	0.79	0.019	0.000148437	1
RPL31	0.21703	0.997	1	-0.003	0.000148848	1
MIR3918	0.487621	0.277	0.159	0.118	0.000150606	1
VNN2	-2.12115	0.03	0.086	-0.056	0.000150688	1
AHI1	0.302952	0.199	0.097	0.102	0.000150794	1
RPS16	0.211987	0.964	0.993	-0.029	0.000150844	1
EML2	0.452965	0.293	0.172	0.121	0.000151477	1
CMSS1	0.80073	0.274	0.166	0.108	0.000151651	1
PTCD1	0.343808	0.609	0.503	0.106	0.000152493	1
TSPAN17	0.394789	0.304	0.183	0.121	0.000152953	1
EP300	0.137754	0.544	0.397	0.147	0.000153729	1
SYT11	0.254801	0.462	0.328	0.134	0.000153909	1
NTRK2	2.44675	0.068	0.01	0.058	0.000155442	1
CASP5	0.417159	0.144	0.059	0.085	0.00015568	1
TRIM6-TRIM34	-0.878984	0.153	0.255	-0.102	0.000156708	1
HNRNPCL1	0.431699	0.576	0.503	0.073	0.000158562	1
RPS26P11	0.184335	0.176	0.083	0.093	0.00015928	1
TMEM64	0.944156	0.178	0.086	0.092	0.000159504	1
COPS5	-0.466061	0.397	0.531	-0.134	0.000162815	1
LRG1	1.28479	0.062	0.007	0.055	0.000164114	1
PSD4	0.310877	0.388	0.262	0.126	0.000164134	1
TBCC	-0.502678	0.404	0.517	-0.113	0.000165062	1
FCHO2	1.46967	0.074	0.014	0.06	0.000165128	1
KLC2	0.591112	0.191	0.097	0.094	0.000166722	1
IVNS1ABP	0.427515	0.795	0.762	0.033	0.000167195	1
SKAP2	0.155568	0.419	0.29	0.129	0.000167247	1
CCNG2	0.302441	0.336	0.217	0.119	0.000168341	1
DENND4A	-0.509762	0.299	0.434	-0.135	0.000170916	1
MRPL52	0.192899	0.483	0.355	0.128	0.000171099	1
CMC1	0.509506	0.34	0.228	0.112	0.000171226	1
CRYGS	0.443799	0.207	0.103	0.104	0.00017229	1
LINC01160	1.5913	0.047	0	0.047	0.000173228	1
CTIF	1.49436	0.055	0.003	0.052	0.000173241	1
HNRNPCL3	0.431661	0.574	0.503	0.071	0.000175902	1
XPNPEP3	0.363635	0.713	0.659	0.054	0.000179029	1
RASGEF1B	1.44028	0.096	0.028	0.068	0.000180742	1
TGFBRAP1	-0.782662	0.061	0.134	-0.073	0.000181036	1
KIF9-AS1	1.25328	0.068	0.01	0.058	0.0001819	1
SLC35G1	-0.692222	0.036	0.097	-0.061	0.000182246	1
CCDC18-AS1	-0.412902	0.587	0.676	-0.089	0.000182656	1
PSMB9	0.185312	0.944	0.914	0.03	0.000183201	1
LOC729683	-0.725033	0.112	0.203	-0.091	0.0001844	1
FAM117A	-0.771088	0.193	0.3	-0.107	0.000185364	1
LAMTOR2	0.839717	0.438	0.345	0.093	0.000185394	1
CERKL	0.145606	0.479	0.348	0.131	0.000185791	1
GPAA1	0.223265	0.445	0.303	0.142	0.000187559	1
IGSF8	-0.879643	0.195	0.293	-0.098	0.00018762	1
BTN3A2	-0.355175	0.834	0.924	-0.09	0.000190152	1
MTRF1	-0.743187	0.167	0.269	-0.102	0.00019146	1
GLIPR1	-0.503026	0.649	0.728	-0.079	0.000191927	1
MASTL	0.715366	0.258	0.155	0.103	0.000193086	1
CCPG1	0.373676	0.5	0.393	0.107	0.000193253	1
WNK1	0.327179	0.804	0.745	0.059	0.000194055	1
SF3B1	-0.247746	0.964	0.969	-0.005	0.00019444	1
RMRP	-0.0505022	0.087	0.021	0.066	0.000194466	1
LOC374443	-0.653223	0.468	0.548	-0.08	0.000196341	1
RALB	0.483531	0.328	0.214	0.114	0.000198256	1
PLSCR1	0.829569	0.254	0.152	0.102	0.000200137	1
DCAF6	0.335796	0.413	0.283	0.13	0.000200337	1
CAPN12	0.672452	0.196	0.1	0.096	0.000200714	1
CCL22	3.70122	0.073	0.014	0.059	0.000202131	1
LOC284454	1.18464	0.199	0.11	0.089	0.000202654	1
BCL6	0.570564	0.204	0.107	0.097	0.000203092	1
SELENOS	0.487303	0.36	0.241	0.119	0.000203643	1
RPL21P44	-1.05594	0.017	0.062	-0.045	0.000203683	1
RPL36	0.222888	0.991	0.997	-0.006	0.000204252	1
ACTB	0.17784	1	1	0	0.000204877	1
HLA-DRA	-0.385099	0.498	0.614	-0.116	0.000204996	1
LRPAP1	0.396307	0.588	0.483	0.105	0.000206169	1
APOBEC3H	1.14608	0.185	0.097	0.088	0.000206513	1
HCP5	0.24265	0.597	0.479	0.118	0.000209649	1
IL15RA	0.363029	0.264	0.152	0.112	0.000209682	1
TMED10	0.27964	0.713	0.659	0.054	0.000210198	1
ZFP36	0.73206	0.847	0.855	-0.008	0.000211067	1
RSRP1	-0.363767	0.816	0.879	-0.063	0.000212601	1
ARHGAP25	-0.344704	0.766	0.834	-0.068	0.00021628	1
ENC1	-0.603534	0	0.021	-0.021	0.000216873	1
TBC1D2	-1.35273	0.053	0.121	-0.068	0.000217412	1
P2RY8	-0.0279313	0.003	0.031	-0.028	0.000217553	1
ROS1	1.62226	0.14	0.059	0.081	0.000217882	1
OTUD7B	1.25332	0.126	0.048	0.078	0.000218593	1
NASP	0.232751	0.591	0.452	0.139	0.000222112	1
FGG	2.56001	0.046	0	0.046	0.000222394	1
COPE	0.207519	0.889	0.8	0.089	0.000222899	1
KALRN	-1.98327	0.014	0.055	-0.041	0.00022371	1
PRG2	0.573299	0.231	0.128	0.103	0.000223808	1
NUCB2	-0.49994	0.141	0.241	-0.1	0.000225085	1
NRSN2	1.80204	0.053	0.003	0.05	0.000229579	1
ARRDC3	-0.418083	0.549	0.672	-0.123	0.000230313	1
LINC01550	-0.569691	0.24	0.359	-0.119	0.000230461	1
GZMK	-0.768939	0.161	0.266	-0.105	0.000231546	1
ATAD1	0.380663	0.5	0.41	0.09	0.000232803	1
TMED9	0.336526	0.552	0.414	0.138	0.000233004	1
CCRL2	1.24765	0.152	0.069	0.083	0.000233103	1
ARHGAP18	0.88975	0.343	0.248	0.095	0.000233133	1
PLEKHA7	2.42848	0.071	0.014	0.057	0.000237362	1
MEGF6	-1.34879	0.088	0.166	-0.078	0.000237935	1
CIITA	-0.877195	0.09	0.169	-0.079	0.000240214	1
IDI1	0.26679	0.587	0.469	0.118	0.000240518	1
KRTCAP2	0.54349	0.714	0.645	0.069	0.000240713	1
PTPRA	0.095494	0.605	0.448	0.157	0.000244157	1
CTSF	-1.44406	0.038	0.097	-0.059	0.000245484	1
NDUFB8	0.250232	0.86	0.824	0.036	0.00024594	1
GOLIM4	2.31053	0.071	0.014	0.057	0.000247349	1
GLOD4	-0.401215	0.406	0.534	-0.128	0.000250205	1
RABL3	-0.434536	0.198	0.317	-0.119	0.00025085	1
OSBPL8	-0.478439	0.587	0.707	-0.12	0.000251317	1
TMEM242	0.784081	0.228	0.131	0.097	0.000251707	1
BCL2	0.0824331	0.473	0.348	0.125	0.000254747	1
FOXP4	1.57451	0.071	0.014	0.057	0.000255096	1
SLC31A2	1.57005	0.146	0.066	0.08	0.000256708	1
ACSL6	-1.68506	0.027	0.079	-0.052	0.000256934	1
PSAP	0.268808	0.951	0.876	0.075	0.000257017	1
LOC100131047	1.39742	0.084	0.021	0.063	0.000257891	1
ATP2A2	0.197333	0.267	0.159	0.108	0.000258428	1
EIF3J	0.169694	0.541	0.421	0.12	0.000259327	1
TRIM69	0.518738	0.445	0.328	0.117	0.000259733	1
KYAT1	-1.06488	0.079	0.155	-0.076	0.00025975	1
ZCRB1	0.269837	0.476	0.341	0.135	0.000259881	1
TJP2	-2.08368	0.02	0.066	-0.046	0.000264066	1
PLEKHG3	-2.11379	0.032	0.086	-0.054	0.000269471	1
SNRPB	0.269813	0.824	0.734	0.09	0.000270165	1
SMS	0.376463	0.514	0.386	0.128	0.000270198	1
E2F5	-0.0148655	0.302	0.197	0.105	0.000274164	1
RXRG	2.36126	0.052	0.003	0.049	0.000274179	1
TRNT1	-0.386703	0.392	0.521	-0.129	0.000275463	1
XPR1	0.629064	0.296	0.19	0.106	0.000277486	1
NFKBID	1.50361	0.222	0.124	0.098	0.000280191	1
SH3TC1	0.492475	0.33	0.217	0.113	0.000280296	1
MICAL3	0.124887	0.236	0.128	0.108	0.000282446	1
ZNF90	0.00730644	0.69	0.61	0.08	0.000282768	1
MINOS1-NBL1	0.590008	0.644	0.617	0.027	0.000283954	1
LRRC58	-0.751613	0.261	0.369	-0.108	0.000284395	1
DNMT1	-0.47484	0.571	0.679	-0.108	0.000284438	1
BOP1	0.601503	0.126	0.048	0.078	0.000285109	1
IL6ST	0.155025	0.597	0.507	0.09	0.00028538	1
SLC1A5	0.26646	0.372	0.245	0.127	0.000289623	1
ARHGEF39	0.340443	0.579	0.455	0.124	0.000292282	1
C8orf44-SGK3	-0.702868	0.196	0.31	-0.114	0.000293242	1
SRP14	0.162629	0.974	0.962	0.012	0.000293823	1
SGCB	0.544411	0.196	0.1	0.096	0.00029533	1
NOMO2	-0.687139	0.264	0.369	-0.105	0.00029748	1
PLCD1	-1.11592	0.102	0.183	-0.081	0.000298449	1
RPARP-AS1	-0.644483	0.123	0.214	-0.091	0.000299648	1
TMEM45B	-1.7742	0.009	0.045	-0.036	0.000299758	1
HIST1H4E	0.716545	0.078	0.017	0.061	0.000301072	1
ZSCAN32	-1.01247	0.12	0.207	-0.087	0.000301553	1
CEP164	-0.345793	0.237	0.359	-0.122	0.000302259	1
GLRX	0.326049	0.745	0.7	0.045	0.000303457	1
HDAC1	-0.394236	0.549	0.645	-0.096	0.0003042	1
CNBP	-0.186426	0.986	0.983	0.003	0.000307917	1
PSMD7	0.329654	0.611	0.49	0.121	0.000307959	1
SMC5	0.320305	0.594	0.483	0.111	0.000308148	1
RRP36	-0.612389	0.135	0.228	-0.093	0.000309097	1
FKBP6	-0.195593	0.032	0.086	-0.054	0.000310518	1
ATF7IP2	-0.884546	0.236	0.348	-0.112	0.00031179	1
SLC4A7	-0.654342	0.398	0.528	-0.13	0.000313671	1
PASK	-0.725148	0.181	0.283	-0.102	0.000315119	1
SLC43A3	0.832415	0.284	0.186	0.098	0.000318923	1
PGGHG	0.261885	0.252	0.148	0.104	0.000319503	1
SMAP1	0.319244	0.526	0.407	0.119	0.000320107	1
DHRS7	0.189335	0.655	0.524	0.131	0.000320287	1
EBLN3P	-0.530055	0.368	0.49	-0.122	0.000322118	1
HIST2H2AA4	0.167996	0.082	0.021	0.061	0.00032312	1
FUNDC2	0.551242	0.429	0.328	0.101	0.000323354	1
ARHGEF11	-2.11747	0.018	0.062	-0.044	0.000323958	1
MRPS21	0.238885	0.634	0.538	0.096	0.000323991	1
ZCCHC6	0.263157	0.59	0.49	0.1	0.000324024	1
SSH2	-0.491212	0.412	0.545	-0.133	0.00032503	1
BCAS4	-0.0682998	0.821	0.734	0.087	0.000325035	1
SRSF1	-0.353555	0.74	0.793	-0.053	0.00032585	1
GRAP2	-0.400943	0.324	0.445	-0.121	0.000328012	1
PPP2R2B	0.433872	0.342	0.234	0.108	0.00032955	1
NUDT21	0.182086	0.498	0.369	0.129	0.000330283	1
ITFG2	-0.352878	0.345	0.479	-0.134	0.000330491	1
TRPM2	1.18515	0.058	0.007	0.051	0.000331574	1
HSD17B7P2	0.335216	0.239	0.134	0.105	0.000331928	1
OTULIN	0.236901	0.34	0.228	0.112	0.000332814	1
CYP2R1	0.970602	0.226	0.131	0.095	0.000333441	1
CACNA1I	-1.33538	0.018	0.062	-0.044	0.000333597	1
POP5	0.624558	0.333	0.224	0.109	0.000334181	1
MAGED2	0.479689	0.512	0.414	0.098	0.000335445	1
ARF4	0.312499	0.578	0.455	0.123	0.000338242	1
MRPL46	-0.873441	0.149	0.238	-0.089	0.000343777	1
FAM184A	1.01163	0.155	0.072	0.083	0.000343983	1
C9orf66	0.561915	0.144	0.062	0.082	0.000346278	1
PSMA2	0.30007	0.812	0.759	0.053	0.000350079	1
DNMT3A	0.564068	0.31	0.203	0.107	0.000352323	1
CUL9	0.262018	0.611	0.51	0.101	0.000353283	1
DNAJB4	0.380937	0.187	0.093	0.094	0.000354102	1
SIGLEC12	2.61261	0.05	0.003	0.047	0.000354487	1
GPRIN3	0.392774	0.585	0.493	0.092	0.00035536	1
RNU4ATAC	0.758364	0.07	0.014	0.056	0.000358058	1
MTAP	0.477609	0.281	0.176	0.105	0.000358563	1
ETS1	-0.393673	0.739	0.838	-0.099	0.000359827	1
CDK14	0.879648	0.167	0.083	0.084	0.000360027	1
SMIM13	0.609778	0.088	0.024	0.064	0.000360951	1
CHST11	0.413246	0.415	0.293	0.122	0.000363328	1
SOS2	0.574409	0.158	0.076	0.082	0.00036456	1
HES1	1.454	0.043	0	0.043	0.000366505	1
RTF1	0.209735	0.509	0.386	0.123	0.000368341	1
RIDA	-0.731585	0.071	0.145	-0.074	0.000368803	1
ITM2B	-0.181456	0.98	0.976	0.004	0.0003699	1
GCG	0.636002	0.05	0.003	0.047	0.000371066	1
SIGLEC17P	1.79545	0.087	0.024	0.063	0.000372424	1
MRPL53	0.610678	0.342	0.241	0.101	0.00037271	1
CHRNE	-0.589756	0.166	0.259	-0.093	0.000373001	1
ZNF737	-1.34672	0.146	0.238	-0.092	0.000375176	1
OIP5	-1.32773	0.046	0.107	-0.061	0.000376199	1
TBX19	0.0630009	0.371	0.255	0.116	0.000376824	1
SEC62	0.309097	0.612	0.559	0.053	0.000377371	1
C7orf49	-0.118687	0.474	0.345	0.129	0.000377696	1
SLC25A3	0.304397	0.845	0.814	0.031	0.000379729	1
ATP2B4	-0.416229	0.682	0.745	-0.063	0.000383105	1
UPF1	0.195134	0.198	0.1	0.098	0.000383437	1
LETM2	0.697915	0.093	0.028	0.065	0.00038572	1
TCP11L2	-0.705299	0.128	0.217	-0.089	0.000387214	1
ACTA2	0.251043	0.489	0.366	0.123	0.000389301	1
LRRC8B	0.353369	0.299	0.193	0.106	0.000391402	1
REM2	-0.770016	0.018	0.062	-0.044	0.000392217	1
DDX60	0.359106	0.47	0.352	0.118	0.000392797	1
SH3KBP1	0.174143	0.936	0.834	0.102	0.000393293	1
CENPO	0.729352	0.389	0.3	0.089	0.00039509	1
PAK3	1.94896	0.056	0.007	0.049	0.000395143	1
SRF	0.48794	0.094	0.028	0.066	0.000395366	1
RASGRP3	-1.39094	0.029	0.079	-0.05	0.000395594	1
C1orf109	-1.1501	0.07	0.141	-0.071	0.000396775	1
GFI1	1.04733	0.179	0.097	0.082	0.0003971	1
TLR6	-0.222373	0.024	0.072	-0.048	0.000398476	1
PRSS53	0.282615	0.459	0.331	0.128	0.000399105	1
MOB3C	0.55118	0.228	0.131	0.097	0.000401272	1
TRIM28	0.472014	0.207	0.11	0.097	0.000401521	1
IFT172	-1.71247	0.024	0.072	-0.048	0.000401966	1
RAD9A	-0.238638	0.848	0.845	0.003	0.000404693	1
ARMC2	-0.784842	0.053	0.117	-0.064	0.000405435	1
SERTAD2	0.449259	0.269	0.166	0.103	0.000407115	1
RAB14	-0.515811	0.538	0.641	-0.103	0.00040906	1
ZDHHC21	0.681298	0.272	0.179	0.093	0.000409936	1
NDUFB7	0.586462	0.578	0.51	0.068	0.000412438	1
PON2	1.12997	0.112	0.041	0.071	0.000413417	1
HADHA	0.222119	0.684	0.59	0.094	0.000415169	1
USP18	0.640943	0.161	0.076	0.085	0.000415508	1
AMIGO2	1.08317	0.284	0.193	0.091	0.000415615	1
PLEC	-0.55982	0.422	0.531	-0.109	0.000417842	1
DCPS	0.525536	0.328	0.217	0.111	0.000419556	1
RYR1	0.761547	0.112	0.041	0.071	0.000421568	1
CHMP2A	0.284794	0.71	0.593	0.117	0.000423392	1
CDC14A	-0.348295	0.386	0.517	-0.131	0.000424641	1
TNIP2	0.44124	0.363	0.248	0.115	0.000426726	1
RFWD3	0.426843	0.322	0.217	0.105	0.000428769	1
YTHDC1	0.493775	0.67	0.617	0.053	0.00042936	1
[truncated: 18,489 more rows]
