# Supplementary material for: CD177 modulates the function and homeostasis of tumor-infiltrating regulatory T cells
Source: Nat Commun. 2021 Oct 1;12:5764. doi: 10.1038/s41467-021-26091-4 (PMC8486774; doi:10.1038/s41467-021-26091-4)
Supplement: Supplementary file 7 — Supplemental Data 3 [file 41467_2021_26091_MOESM7_ESM.xlsx]

## Sheet: RCC_BEAM
Supplementary Data 3. All genes for pseudotime analysis in Figure 2B
All Genes that are used for pseudotime shown in Figure 2B
Gene	status	pval	qval	num_cells_expressed	use_for_ordering
MARCH1	OK	1	1	0	FALSE
MARCH1	OK	0.623958	1	6	FALSE
MARCH2	OK	1	1	0	FALSE
MARCH2	OK	0.590697	1	21	FALSE
MARCH3	OK	0.0582792	0.489194	122	TRUE
MARCH5	OK	0.650942	1	102	FALSE
MARCH6	OK	0.220219	0.854013	146	FALSE
MARCH7	OK	0.351912	0.996999	213	FALSE
MARCH8	OK	0.610633	1	27	FALSE
MARCH9	OK	0.475327	1	12	FALSE
MARCH10	OK	1	1	0	FALSE
SEPT1	OK	0.283206	0.927275	445	FALSE
SEPT2	OK	0.647318	1	269	FALSE
SEPT3	OK	1	1	0	FALSE
SEPT4	FAIL	1	1	2	FALSE
SEPT5	OK	1	1	0	FALSE
SEPT6	OK	0.48292	1	434	TRUE
SEPT7	OK	0.440777	1	456	FALSE
SEPT8	OK	0.074981	0.551403	19	FALSE
SEPT9	OK	0.0160852	0.247597	484	TRUE
SEPT10	OK	0.702413	1	4	FALSE
SEPT11	OK	0.000732392	0.0261289	100	TRUE
SEPT15	OK	0.105055	0.642095	380	FALSE
A1BG	OK	0.833848	1	147	FALSE
A1BG-AS1	OK	0.0242791	0.312635	26	FALSE
A2M	OK	0.369039	1	7	FALSE
A2M-AS1	OK	0.993937	1	1	FALSE
A4GALT	OK	0.857681	1	3	FALSE
AAAS	OK	0.143356	0.724796	80	FALSE
AACS	OK	0.439133	1	13	FALSE
AAED1	OK	0.694484	1	36	FALSE
AAGAB	OK	0.0223804	0.300643	130	FALSE
AAK1	OK	0.911833	1	248	TRUE
AAMDC	OK	0.207517	0.840901	64	FALSE
AAMP	OK	0.296241	0.941288	161	FALSE
AANAT	OK	1	1	0	FALSE
AAR2	OK	0.369956	1	68	FALSE
AARD	OK	1	1	0	FALSE
AARS	OK	0.357621	1	43	FALSE
AARS2	OK	0.815128	1	13	FALSE
AARSD1	OK	0.380955	1	70	FALSE
AASDH	OK	0.248122	0.889763	41	FALSE
AASDHPPT	OK	0.575747	1	147	FALSE
AASS	OK	0.665527	1	7	FALSE
AATBC	OK	1	1	0	FALSE
AATF	OK	0.0292345	0.344872	183	FALSE
AATK	OK	0.6279	1	2	FALSE
ABALON	FAIL	1	1	3	FALSE
ABAT	OK	0.0256276	0.320428	27	FALSE
ABCA1	OK	0.979506	1	7	FALSE
ABCA10	OK	0.809921	1	4	FALSE
ABCA2	OK	0.150247	0.741636	32	FALSE
ABCA3	OK	0.905316	1	1	FALSE
ABCA5	OK	0.862084	1	41	FALSE
ABCA6	OK	1	1	0	FALSE
ABCA7	OK	0.046637	0.437568	48	FALSE
ABCA9	OK	1	1	0	FALSE
ABCB1	OK	0.102224	0.63264	7	FALSE
ABCB10	OK	0.905047	1	15	FALSE
ABCB4	OK	0.997345	1	2	FALSE
ABCB6	FAIL	1	1	2	FALSE
ABCB7	OK	0.694375	1	104	FALSE
ABCB8	OK	0.0327505	0.365176	37	FALSE
ABCB9	FAIL	1	1	2	FALSE
ABCC1	OK	0.104296	0.63986	63	FALSE
ABCC10	OK	0.193383	0.818274	51	FALSE
ABCC11	OK	1	1	0	FALSE
ABCC2	OK	1	1	0	FALSE
ABCC3	OK	0.998522	1	1	FALSE
ABCC4	OK	0.517966	1	21	FALSE
ABCC5	OK	0.299769	0.94605	20	FALSE
ABCC6	OK	1	1	1	FALSE
ABCD1	OK	0.586778	1	13	FALSE
ABCD2	OK	0.300312	0.946393	24	FALSE
ABCD3	OK	0.510605	1	34	FALSE
ABCD4	OK	0.543171	1	76	FALSE
ABCE1	OK	0.397003	1	103	FALSE
ABCF1	OK	0.756291	1	110	FALSE
ABCF2	OK	0.0984323	0.62358	69	FALSE
ABCF3	OK	0.591398	1	57	FALSE
ABCG1	OK	0.133194	0.704881	43	FALSE
ABCG2	OK	0.769298	1	3	FALSE
ABHD1	OK	0.223661	0.858617	5	FALSE
ABHD10	OK	0.806856	1	73	FALSE
ABHD11	OK	0.732522	1	23	FALSE
ABHD11-AS1	OK	1	1	2	FALSE
ABHD12	OK	0.306773	0.952394	58	FALSE
ABHD12B	OK	1	1	0	FALSE
ABHD13	OK	0.679317	1	108	FALSE
ABHD14A	OK	0.162143	0.761467	17	FALSE
ABHD14A-ACY1	FAIL	1	1	3	FALSE
ABHD14B	OK	0.857048	1	312	FALSE
ABHD15	OK	0.350718	0.996356	12	FALSE
ABHD16A	OK	0.0127914	0.215864	83	FALSE
ABHD17A	OK	0.179294	0.79723	84	FALSE
ABHD17B	OK	0.159911	0.758195	19	FALSE
ABHD17C	FAIL	1	1	2	FALSE
ABHD18	OK	0.117841	0.67097	139	FALSE
ABHD2	OK	0.239496	0.880432	62	FALSE
ABHD3	OK	0.639867	1	99	FALSE
ABHD4	OK	0.30622	0.951918	23	FALSE
ABHD5	OK	0.63837	1	113	FALSE
ABHD6	OK	0.853141	1	18	FALSE
ABHD8	OK	0.448471	1	21	FALSE
ABI1	OK	0.394869	1	314	FALSE
ABI2	OK	2.34779e-06	0.000172077	103	TRUE
ABI3	OK	0.329145	0.972296	135	TRUE
ABI3BP	OK	1	1	0	FALSE
ABL1	OK	0.245156	0.886838	15	FALSE
ABL2	OK	0.431228	1	14	FALSE
ABLIM1	OK	0.368183	1	114	FALSE
ABLIM2	OK	0.99964	1	2	FALSE
ABLIM3	OK	0.816876	1	3	FALSE
ABO	OK	1	1	0	FALSE
ABR	OK	0.23956	0.880481	49	FALSE
ABRA	OK	1	1	0	FALSE
ABRACL	OK	0.0543593	0.470051	408	FALSE
ABT1	OK	0.731178	1	182	FALSE
ABTB1	OK	0.364412	1	172	FALSE
ABTB2	OK	0.25889	0.900511	6	FALSE
AC000032.2	OK	0.997825	1	1	FALSE
AC000035.3	FAIL	1	1	1	FALSE
AC000068.5	FAIL	1	1	5	FALSE
AC000403.4	OK	1	1	0	FALSE
AC002116.7	OK	0.595905	1	13	FALSE
AC002117.1	OK	0.799415	1	17	TRUE
AC002306.1	OK	0.623945	1	1	FALSE
AC002310.12	OK	0.998354	1	14	FALSE
AC002310.7	OK	1	1	0	FALSE
AC002331.1	OK	0.0460232	0.434838	146	TRUE
AC002451.3	OK	1	1	0	FALSE
AC002454.1	OK	1	1	0	FALSE
AC002456.2	OK	0.99999	1	1	FALSE
AC002467.7	OK	0.276144	0.918051	9	FALSE
AC002480.3	OK	1	1	0	FALSE
AC002985.3	FAIL	1	1	2	FALSE
AC003002.6	OK	0.696149	1	2	FALSE
AC003005.2	OK	1	1	0	FALSE
AC003075.4	OK	0.685936	1	88	FALSE
AC003991.3	OK	1	1	0	FALSE
AC004069.2	OK	1	1	0	FALSE
AC004076.5	OK	1	1	0	FALSE
AC004076.9	OK	1	1	0	FALSE
AC004156.3	OK	1	1	0	FALSE
AC004381.6	OK	1	1	1	FALSE
AC004381.7	OK	1	1	0	FALSE
AC004471.9	OK	1	1	0	FALSE
AC004540.5	OK	0.999664	1	1	FALSE
AC004556.1	OK	0.0221311	0.298541	23	FALSE
AC004754.3	OK	0.866993	1	2	FALSE
AC004791.2	OK	1	1	0	FALSE
AC004893.11	OK	0.987563	1	4	FALSE
AC004906.3	OK	1	1	0	FALSE
AC004951.6	FAIL	1	1	4	FALSE
AC004988.1	OK	1	1	0	FALSE
AC005037.3	OK	0.721913	1	26	FALSE
AC005076.5	OK	0.999993	1	1	FALSE
AC005082.12	FAIL	1	1	1	FALSE
AC005220.3	OK	1	1	0	FALSE
AC005224.2	OK	1	1	0	FALSE
AC005253.2	OK	1	1	1	FALSE
AC005264.2	OK	0.9718	1	1	FALSE
AC005329.7	OK	1	1	0	FALSE
AC005355.1	OK	0.957107	1	2	FALSE
AC005363.11	OK	0.937624	1	1	FALSE
AC005498.3	FAIL	1	1	1	FALSE
AC005523.2	OK	0.999079	1	1	FALSE
AC005523.3	OK	1	1	0	FALSE
AC005534.8	OK	0.881047	1	1	FALSE
AC005537.2	OK	1	1	0	FALSE
AC005540.3	OK	0.993937	1	1	FALSE
AC005614.3	OK	1	1	0	FALSE
AC005618.6	FAIL	1	1	1	FALSE
AC005624.2	OK	0.976671	1	1	FALSE
AC005775.2	OK	0.993861	1	3	FALSE
AC005786.5	OK	1	1	0	FALSE
AC005932.1	OK	1	1	0	FALSE
AC005944.2	OK	0.375177	1	12	FALSE
AC006042.7	OK	1	1	0	FALSE
AC006116.17	OK	1	1	0	FALSE
AC006129.1	OK	0.21614	0.850623	10	FALSE
AC006129.2	OK	0.256197	0.895724	301	FALSE
AC006160.5	FAIL	1	1	1	FALSE
AC006277.2	FAIL	1	1	1	FALSE
AC006369.2	OK	0.992923	1	35	TRUE
AC006449.2	OK	1	1	0	FALSE
AC006460.2	OK	1	1	0	FALSE
AC006482.1	OK	1	1	0	FALSE
AC006547.15	OK	1	1	0	FALSE
AC006942.4	OK	0.520631	1	4	FALSE
AC006946.15	OK	1	1	0	FALSE
AC006994.2	OK	1	1	0	FALSE
AC007009.1	OK	1	1	0	FALSE
AC007036.6	OK	1	1	0	FALSE
AC007038.7	OK	1	1	0	FALSE
AC007040.8	OK	1	1	0	FALSE
AC007161.5	OK	0.213055	0.848206	36	FALSE
AC007163.6	FAIL	1	1	1	FALSE
AC007182.6	OK	0.942828	1	1	FALSE
AC007228.11	FAIL	1	1	3	FALSE
AC007228.9	OK	1	1	0	FALSE
AC007246.3	OK	0.573884	1	46	FALSE
AC007255.8	OK	1	1	0	FALSE
AC007285.6	OK	1	1	0	FALSE
AC007292.3	OK	1	1	0	FALSE
AC007319.1	OK	1	1	0	FALSE
AC007349.5	OK	1	1	0	FALSE
AC007365.3	OK	0.99555	1	1	FALSE
AC007383.3	OK	0.597407	1	17	FALSE
AC007386.2	OK	1	1	0	FALSE
AC007386.4	OK	1	1	0	FALSE
AC007405.6	OK	1	1	0	FALSE
AC007566.10	OK	1	1	0	FALSE
AC007620.3	OK	0.957015	1	1	FALSE
AC007773.2	OK	1	1	0	FALSE
AC007879.5	OK	1	1	0	FALSE
AC007880.1	OK	1	1	1	FALSE
AC007906.1	FAIL	1	1	1	FALSE
AC007950.2	OK	1	1	1	FALSE
AC008063.2	OK	1	1	1	FALSE
AC008074.1	OK	0.782907	1	2	FALSE
AC008440.10	OK	1	1	0	FALSE
AC008440.5	OK	1	1	1	FALSE
AC008522.1	OK	0.906137	1	1	FALSE
AC008697.1	OK	0.959614	1	1	FALSE
AC008753.6	OK	0.885003	1	2	FALSE
AC008937.2	OK	1	1	0	FALSE
AC009005.2	OK	0.226137	0.861564	8	FALSE
AC009065.4	OK	0.968892	1	8	FALSE
AC009120.4	OK	1	1	0	FALSE
AC009133.12	OK	0.762064	1	7	FALSE
AC009133.15	OK	1	1	0	FALSE
AC009133.17	OK	0.369219	1	8	FALSE
AC009133.21	OK	1	1	1	FALSE
AC009133.22	OK	1	1	1	FALSE
AC009299.2	OK	0.905522	1	1	FALSE
AC009299.3	OK	0.663669	1	32	FALSE
AC009303.1	OK	1	1	0	FALSE
AC009403.2	OK	0.114114	0.661561	29	FALSE
AC009404.2	FAIL	1	1	1	FALSE
AC009473.1	OK	0.297387	0.943194	4	FALSE
AC009495.2	OK	0.168219	0.77525	4	FALSE
AC009495.4	OK	1	1	0	FALSE
AC009505.2	OK	0.709028	1	4	FALSE
AC009506.1	OK	0.888143	1	2	FALSE
AC009542.2	OK	1	1	0	FALSE
AC009784.3	OK	0.943838	1	2	FALSE
AC009948.5	OK	0.285844	0.930045	28	FALSE
AC009950.2	OK	0.906479	1	1	FALSE
AC009961.3	OK	0.0779635	0.560397	20	FALSE
AC010226.4	OK	0.582091	1	5	FALSE
AC010504.2	OK	0.138239	0.713267	2	FALSE
AC010547.9	OK	0.953014	1	6	FALSE
AC010642.1	OK	0.603691	1	10	FALSE
AC010761.13	OK	1	1	0	FALSE
AC010883.5	OK	0.758176	1	6	FALSE
AC010890.1	OK	1	1	0	FALSE
AC010894.3	OK	0.483611	1	5	FALSE
AC011043.1	OK	0.399972	1	9	FALSE
AC011747.3	OK	1	1	0	FALSE
AC011747.4	FAIL	1	1	1	FALSE
AC011893.3	OK	0.174889	0.790178	5	FALSE
AC011899.9	OK	1	1	1	FALSE
AC011997.1	OK	0.477565	1	3	FALSE
AC012074.2	OK	1	1	0	FALSE
AC012314.8	OK	1	1	0	FALSE
AC012358.8	OK	0.971446	1	1	FALSE
AC012360.4	OK	0.996915	1	1	FALSE
AC012360.6	OK	1	1	0	FALSE
AC012507.4	OK	1	1	0	FALSE
AC013264.2	OK	0.34492	0.988542	7	FALSE
AC013461.1	OK	0.615856	1	8	FALSE
AC015688.3	OK	1	1	0	FALSE
AC015849.2	OK	1	1	0	FALSE
AC015969.3	OK	1	1	0	FALSE
AC015971.2	OK	1	1	0	FALSE
AC016549.1	OK	1	1	0	FALSE
AC016683.5	OK	1	1	0	FALSE
AC016700.5	OK	0.102159	0.63256	6	FALSE
AC016735.2	OK	1	1	0	FALSE
AC016738.4	OK	1	1	0	FALSE
AC016831.7	OK	0.390823	1	10	FALSE
AC016999.2	OK	0.974596	1	1	FALSE
AC017002.1	OK	3.57628e-16	1.16011e-13	269	TRUE
AC017002.2	OK	0.50909	1	33	FALSE
AC018766.4	OK	0.907235	1	1	FALSE
AC018816.3	OK	0.786432	1	6	FALSE
AC019181.2	OK	1	1	0	FALSE
AC020571.3	OK	0.014961	0.237168	18	FALSE
AC021188.4	OK	0.0344954	0.376483	27	FALSE
AC022007.5	OK	1	1	0	FALSE
AC022154.7	OK	1	1	0	FALSE
AC022182.1	OK	1	1	0	FALSE
AC022182.3	OK	0.971475	1	1	FALSE
AC022201.5	OK	0.905316	1	1	FALSE
AC023590.1	OK	1	1	0	FALSE
AC024592.12	OK	0.922252	1	4	FALSE
AC025171.1	OK	0.0711155	0.535798	17	FALSE
AC025335.1	OK	0.770282	1	4	FALSE
AC026150.8	OK	1	1	0	FALSE
AC026202.3	OK	1	1	0	FALSE
AC026471.6	OK	0.999982	1	1	FALSE
AC027601.1	OK	1	1	0	FALSE
AC034243.1	OK	1	1	0	FALSE
AC046143.3	OK	1	1	0	FALSE
AC058791.1	OK	0.0975971	0.620322	58	FALSE
AC061992.2	OK	0.908484	1	2	FALSE
AC062017.1	OK	0.856711	1	14	FALSE
AC062029.1	OK	0.510606	1	3	FALSE
AC064834.2	OK	1	1	0	FALSE
AC064834.3	OK	1	1	0	FALSE
AC067959.1	OK	1	1	0	FALSE
AC068134.8	OK	1	1	0	FALSE
AC068196.1	OK	1	1	0	FALSE
AC068282.3	OK	1	1	0	FALSE
AC068499.10	OK	1	1	0	FALSE
AC068580.6	OK	1	1	0	FALSE
AC068831.10	OK	0.999817	1	1	FALSE
AC068831.15	OK	0.912564	1	1	FALSE
AC068831.3	FAIL	1	1	1	FALSE
AC069277.2	OK	1	1	0	FALSE
AC069363.1	OK	0.773382	1	11	FALSE
AC069368.3	OK	1	1	0	FALSE
AC069513.4	OK	1	1	0	FALSE
AC072062.1	OK	1	1	0	FALSE
AC073046.25	OK	1	1	1	FALSE
AC073072.5	OK	1	1	0	FALSE
AC073115.6	OK	1	1	0	FALSE
AC073254.1	OK	0.540187	1	6	FALSE
AC073283.7	OK	0.915548	1	1	FALSE
AC073343.13	OK	1	1	0	FALSE
AC073834.3	OK	1	1	0	FALSE
AC073934.6	OK	1	1	2	FALSE
AC074117.10	OK	0.334172	0.977734	4	FALSE
AC074289.1	OK	0.00132107	0.0420748	75	FALSE
AC074366.3	OK	0.818173	1	3	FALSE
AC078883.3	OK	0.909623	1	1	FALSE
AC079145.4	OK	1	1	0	FALSE
AC079305.10	OK	1	1	0	FALSE
AC079610.2	OK	1	1	0	FALSE
AC079630.4	OK	1	1	0	FALSE
AC079767.4	OK	0.991207	1	1	FALSE
AC079776.1	FAIL	1	1	1	FALSE
AC079807.2	OK	0.906529	1	8	FALSE
AC079922.3	OK	0.0712589	0.536647	39	FALSE
AC083843.1	FAIL	1	1	2	FALSE
AC083843.2	OK	1	1	0	FALSE
AC083949.1	OK	0.94852	1	1	FALSE
AC084082.3	OK	1	1	1	FALSE
AC084219.4	FAIL	1	1	1	FALSE
AC084809.2	OK	1	1	0	FALSE
AC087294.2	OK	0.915548	1	1	FALSE
AC090498.1	OK	3.13609e-13	6.86687e-11	734	FALSE
AC090587.5	OK	0.330972	0.974229	2	FALSE
AC090616.2	OK	1	1	0	FALSE
AC091153.4	OK	1	1	0	FALSE
AC091633.3	OK	0.0307678	0.352993	4	FALSE
AC091729.9	OK	0.253126	0.892693	18	FALSE
AC091878.1	OK	1	1	0	FALSE
AC092159.2	OK	1	1	0	FALSE
AC092580.3	OK	1	1	0	FALSE
AC092580.4	OK	0.602515	1	29	FALSE
AC092620.3	OK	1	1	0	FALSE
AC092835.2	FAIL	1	1	1	FALSE
AC092881.1	OK	1	1	0	FALSE
AC093323.3	OK	0.102032	0.63256	11	FALSE
AC093388.3	OK	0.502054	1	11	FALSE
AC093495.4	OK	1	1	0	FALSE
AC093609.1	OK	1	1	1	FALSE
AC093627.10	OK	0.822357	1	2	FALSE
AC093627.9	OK	0.945781	1	1	FALSE
AC093642.3	FAIL	1	1	1	FALSE
AC093673.5	FAIL	1	1	3	FALSE
AC093690.1	OK	0.871518	1	3	FALSE
AC093818.1	OK	0.179233	0.79723	29	FALSE
AC093901.1	OK	1	1	0	FALSE
AC096772.6	OK	0.25691	0.896443	7	FALSE
AC097495.2	OK	1	1	0	FALSE
AC097662.2	OK	1	1	0	FALSE
AC097713.4	OK	0.40372	1	22	FALSE
AC097721.2	OK	0.801747	1	4	FALSE
AC097724.3	OK	0.999914	1	1	FALSE
AC098820.2	FAIL	1	1	2	FALSE
AC098823.3	FAIL	1	1	1	FALSE
AC099342.1	OK	0.935046	1	2	FALSE
AC099552.4	OK	0.999674	1	1	FALSE
AC099850.1	OK	0.433369	1	3	FALSE
AC100830.3	OK	1	1	0	FALSE
AC100830.4	OK	0.999996	1	1	FALSE
AC100830.5	OK	1	1	0	FALSE
AC103563.8	OK	0.245514	0.886838	2	FALSE
AC104024.1	OK	1	1	0	FALSE
AC104024.2	OK	0.999976	1	1	FALSE
AC104134.2	OK	1	1	0	FALSE
AC104532.2	OK	0.967703	1	5	FALSE
AC104653.1	FAIL	1	1	1	FALSE
AC104655.3	OK	1	1	0	FALSE
AC104667.3	OK	1	1	0	FALSE
AC104699.1	OK	1	1	0	FALSE
AC104820.2	OK	0.733564	1	36	FALSE
AC105760.2	OK	0.570239	1	3	FALSE
AC106801.1	OK	1	1	0	FALSE
AC107081.5	OK	0.658738	1	3	FALSE
AC107218.3	OK	0.909634	1	1	FALSE
AC108004.3	OK	0.964605	1	2	FALSE
AC108488.4	OK	0.778934	1	2	FALSE
AC108868.5	OK	1	1	0	FALSE
AC109333.10	OK	1	1	0	FALSE
AC109826.1	OK	0.710901	1	13	FALSE
AC112721.2	OK	0.99991	1	2	FALSE
AC113189.5	OK	0.207911	0.841413	16	FALSE
AC113404.1	OK	0.165895	0.769798	13	FALSE
AC114271.2	OK	0.826136	1	5	FALSE
AC114730.2	OK	1	1	0	FALSE
AC114730.8	OK	1	1	0	FALSE
AC116366.5	OK	0.601331	1	8	FALSE
AC116366.6	OK	0.494769	1	2	FALSE
AC116614.1	OK	1	1	0	FALSE
AC129492.1	OK	0.718208	1	4	FALSE
AC129492.6	OK	0.206227	0.839331	3	FALSE
AC131056.3	OK	1	1	0	FALSE
AC133528.2	OK	0.984627	1	2	FALSE
AC133644.2	OK	3.85925e-19	2.25342e-16	347	TRUE
AC137932.4	OK	1	1	0	FALSE
AC137934.1	OK	0.999674	1	1	FALSE
AC138035.2	OK	0.999079	1	1	FALSE
AC138969.4	OK	0.188075	0.81226	8	FALSE
AC139099.6	OK	1	1	0	FALSE
AC139887.4	FAIL	1	1	1	FALSE
AC142472.6	OK	0.618071	1	4	FALSE
AC142528.1	FAIL	1	1	2	FALSE
AC144449.1	OK	1	1	0	FALSE
AC144652.1	FAIL	1	1	1	FALSE
AC144831.1	FAIL	1	1	1	FALSE
AC144831.3	OK	1	1	0	FALSE
AC145110.1	OK	8.79487e-12	1.49572e-09	113	TRUE
AC145124.2	OK	0.789808	1	4	FALSE
AC145212.2	OK	0.679284	1	17	FALSE
AC145212.4	OK	1	1	0	FALSE
AC145343.2	OK	1	1	0	FALSE
AC147651.4	OK	0.772188	1	12	FALSE
AC159540.1	OK	0.883979	1	9	FALSE
AC195454.1	OK	0.475205	1	9	FALSE
AC233755.1	OK	1	1	0	FALSE
AC233755.2	OK	1	1	0	FALSE
AC240274.1	OK	0.99953	1	2	FALSE
AC241377.2	OK	0.624776	1	8	FALSE
AC241585.2	OK	0.73832	1	70	FALSE
AC245100.1	OK	0.268275	0.910203	87	FALSE
AC253572.1	OK	0.315005	0.958809	14	FALSE
ACAA1	OK	0.787816	1	153	FALSE
ACAA2	OK	0.273399	0.914835	176	FALSE
ACACA	OK	0.820072	1	30	FALSE
ACACB	OK	0.600844	1	7	FALSE
ACAD10	OK	0.17999	0.797506	23	FALSE
ACAD11	OK	0.151684	0.743124	15	FALSE
ACAD8	OK	0.612697	1	46	FALSE
ACAD9	OK	0.875752	1	41	FALSE
ACADM	OK	0.992459	1	98	FALSE
ACADS	OK	0.0935938	0.610533	42	FALSE
ACADSB	OK	0.214651	0.850026	34	FALSE
ACADVL	OK	0.00498501	0.112415	235	FALSE
ACAP1	OK	0.000261499	0.0114688	444	FALSE
ACAP2	OK	0.235982	0.875937	279	FALSE
ACAP3	OK	0.336932	0.97959	11	FALSE
ACAT1	OK	0.0883781	0.597268	73	FALSE
ACAT2	OK	0.509556	1	124	FALSE
ACBD3	OK	0.73069	1	44	FALSE
ACBD4	OK	0.183056	0.804667	26	FALSE
ACBD5	OK	0.00770033	0.154509	70	FALSE
ACBD6	OK	0.433589	1	101	FALSE
ACBD7	OK	1	1	0	FALSE
ACCS	OK	0.294517	0.939717	10	FALSE
ACD	OK	0.452355	1	105	FALSE
ACE	OK	1	1	0	FALSE
ACER1	OK	1	1	0	FALSE
ACER2	FAIL	1	1	2	FALSE
ACER3	OK	0.600473	1	29	FALSE
ACHE	OK	1	1	1	FALSE
ACIN1	OK	0.511881	1	155	FALSE
ACKR2	OK	1	1	0	FALSE
ACKR3	OK	1	1	0	FALSE
ACKR4	OK	1	1	0	FALSE
ACLY	OK	0.277206	0.918099	104	FALSE
ACO1	OK	0.399642	1	6	FALSE
ACO2	OK	0.890112	1	125	FALSE
ACOT1	OK	1	1	0	FALSE
ACOT11	FAIL	1	1	1	FALSE
ACOT13	OK	0.379836	1	63	FALSE
ACOT2	OK	0.0157473	0.244979	76	FALSE
ACOT4	OK	0.0749002	0.551272	17	FALSE
ACOT7	OK	0.0180587	0.265381	51	FALSE
ACOT8	OK	0.0170589	0.256498	113	FALSE
ACOT9	OK	0.138602	0.714504	113	FALSE
ACOX1	OK	0.0262773	0.324744	54	FALSE
ACOX2	OK	1	1	0	FALSE
ACOX3	OK	0.208943	0.842749	36	FALSE
ACOXL	OK	0.908157	1	1	FALSE
ACP1	OK	0.405637	1	277	FALSE
ACP2	OK	0.0128977	0.216822	36	FALSE
ACP5	OK	0.000130268	0.00637778	290	TRUE
ACP6	OK	0.54328	1	62	FALSE
ACPP	OK	1	1	0	FALSE
ACRBP	OK	1	1	2	FALSE
ACRC	OK	0.364501	1	17	FALSE
ACSBG1	OK	0.945974	1	2	FALSE
ACSF2	OK	0.120724	0.675906	9	FALSE
ACSF3	OK	0.79029	1	47	FALSE
ACSL1	OK	0.0687722	0.529996	48	FALSE
ACSL3	OK	0.228646	0.865988	56	FALSE
ACSL4	OK	3.78776e-05	0.00211982	147	TRUE
ACSL5	OK	0.600258	1	83	FALSE
ACSL6	OK	0.000202145	0.00924537	10	FALSE
ACSM1	OK	1	1	0	FALSE
ACSM2A	OK	1	1	0	FALSE
ACSM2B	OK	1	1	0	FALSE
ACSM3	OK	0.789281	1	7	FALSE
ACSM5	OK	1	1	1	FALSE
ACSS1	OK	0.00210867	0.0598851	29	FALSE
ACSS2	OK	0.293671	0.938901	17	FALSE
ACSS3	OK	1	1	0	FALSE
ACTA2	OK	0.0161755	0.248494	171	TRUE
ACTB	OK	1.1217e-16	4.36417e-14	734	TRUE
ACTG1	OK	5.61259e-15	1.51255e-12	731	TRUE
ACTG2	OK	0.000911303	0.0312393	27	TRUE
ACTL10	OK	0.151741	0.743124	5	FALSE
ACTL6A	OK	0.501731	1	85	TRUE
ACTN1	OK	0.0273395	0.331882	24	FALSE
ACTN2	OK	1	1	0	FALSE
ACTN3	OK	0.999969	1	1	FALSE
ACTN4	OK	0.0374841	0.391661	253	TRUE
ACTR10	OK	0.720131	1	164	FALSE
ACTR1A	OK	0.683859	1	152	FALSE
ACTR1B	OK	0.00931089	0.174065	177	FALSE
ACTR2	OK	0.575799	1	397	FALSE
ACTR3	OK	0.152066	0.743488	494	FALSE
ACTR3B	OK	0.0228644	0.304076	15	FALSE
ACTR3C	OK	0.148145	0.737863	43	FALSE
ACTR5	OK	0.0161988	0.248494	22	FALSE
ACTR6	OK	0.23749	0.878197	110	FALSE
ACTR8	OK	0.515518	1	42	FALSE
ACTRT3	OK	0.190188	0.815239	2	FALSE
ACVR1	OK	0.0991611	0.624822	30	FALSE
ACVR1B	OK	0.847721	1	3	FALSE
ACVR1C	FAIL	1	1	1	FALSE
ACVR2A	OK	0.974331	1	8	FALSE
ACVR2B	OK	1	1	0	FALSE
ACVRL1	OK	1	1	0	FALSE
ACY1	OK	0.542548	1	24	FALSE
ACY3	FAIL	1	1	1	FALSE
ACYP1	OK	0.787941	1	102	FALSE
ACYP2	OK	0.248812	0.890386	118	FALSE
AD000671.6	OK	0.00296626	0.0769891	134	FALSE
ADA	OK	0.303947	0.94966	85	FALSE
ADAD2	OK	1	1	0	FALSE
ADAL	OK	0.744226	1	26	FALSE
ADAM10	OK	0.00217799	0.0610431	222	FALSE
ADAM12	OK	0.167818	0.774461	19	FALSE
ADAM15	OK	0.332317	0.975548	54	FALSE
ADAM17	OK	0.00425428	0.100706	49	FALSE
ADAM19	OK	0.729226	1	26	FALSE
ADAM22	OK	0.205305	0.837522	3	FALSE
ADAM23	FAIL	1	1	1	FALSE
ADAM28	OK	0.00450008	0.104824	14	FALSE
ADAM29	FAIL	1	1	1	FALSE
ADAM8	OK	0.0456071	0.433509	85	TRUE
ADAM9	OK	0.368929	1	13	FALSE
ADAMDEC1	OK	1	1	1	FALSE
ADAMTS1	FAIL	1	1	1	FALSE
ADAMTS10	OK	0.747572	1	5	FALSE
ADAMTS13	OK	0.999972	1	1	FALSE
ADAMTS17	OK	0.959614	1	1	FALSE
ADAMTS2	FAIL	1	1	2	FALSE
ADAMTS3	OK	1	1	0	FALSE
ADAMTS4	OK	0.184826	0.806483	2	FALSE
ADAMTS5	OK	1	1	0	FALSE
ADAMTS6	OK	0.715982	1	3	FALSE
ADAMTS7	OK	1	1	0	FALSE
ADAMTSL2	FAIL	1	1	1	FALSE
ADAMTSL4	OK	1	1	2	FALSE
ADAMTSL5	OK	0.55784	1	10	FALSE
ADAP1	OK	0.25902	0.900786	22	FALSE
ADAP2	OK	0.130182	0.697149	6	FALSE
ADAR	OK	0.563913	1	215	FALSE
ADARB1	OK	0.813914	1	19	FALSE
ADARB2	OK	0.300337	0.946393	22	FALSE
ADAT1	OK	0.798515	1	32	FALSE
ADAT2	OK	0.0695638	0.532815	81	FALSE
ADAT3	OK	0.452173	1	10	FALSE
ADCK1	OK	0.633335	1	3	FALSE
ADCK2	OK	0.25853	0.899974	9	FALSE
ADCK3	OK	0.269226	0.910783	85	FALSE
ADCK4	OK	0.2348	0.873369	38	FALSE
ADCK5	OK	0.742426	1	23	FALSE
ADCY3	OK	2.18866e-05	0.00127796	47	FALSE
ADCY4	OK	1	1	0	FALSE
ADCY6	OK	1	1	0	FALSE
ADCY7	OK	0.461728	1	77	FALSE
ADCY9	FAIL	1	1	1	FALSE
ADCYAP1	OK	1	1	0	FALSE
ADD1	OK	0.0917085	0.607581	134	FALSE
ADD2	OK	1	1	0	FALSE
ADD3	OK	0.674445	1	278	TRUE
ADGB	OK	1	1	0	FALSE
ADGRA2	OK	1	1	0	FALSE
ADGRA3	OK	1	1	0	FALSE
ADGRB1	OK	0.698517	1	3	FALSE
ADGRB2	FAIL	1	1	2	FALSE
ADGRB3	OK	0.999826	1	1	FALSE
ADGRD1	OK	1	1	0	FALSE
ADGRE1	OK	0.267307	0.910026	20	FALSE
ADGRE2	FAIL	1	1	12	FALSE
ADGRE3	OK	1	1	0	FALSE
ADGRE5	OK	0.00701569	0.144581	337	TRUE
ADGRF3	OK	1	1	0	FALSE
ADGRG1	OK	0.19721	0.822899	17	FALSE
ADGRG3	OK	1	1	0	FALSE
ADGRG5	OK	0.32423	0.967388	4	FALSE
ADGRG6	OK	1	1	0	FALSE
ADGRL1	OK	0.969818	1	4	FALSE
ADGRV1	FAIL	1	1	1	FALSE
ADH5	OK	0.516235	1	234	FALSE
ADHFE1	OK	0.0858527	0.588669	30	FALSE
ADI1	OK	0.0886322	0.598293	173	FALSE
ADIPOR1	OK	0.310233	0.954559	178	FALSE
ADIPOR2	OK	0.194181	0.819375	68	FALSE
ADIRF	FAIL	1	1	2	FALSE
ADK	OK	0.164387	0.766007	191	FALSE
ADM	OK	0.362166	1	7	FALSE
ADM2	OK	0.999674	1	1	FALSE
ADM5	OK	1	1	0	FALSE
ADNP	OK	0.647483	1	34	FALSE
ADNP-AS1	OK	0.792213	1	4	FALSE
ADNP2	OK	0.825374	1	26	FALSE
ADO	OK	0.0718927	0.539334	14	FALSE
ADORA1	OK	1	1	0	FALSE
ADORA2A	OK	0.4694	1	68	FALSE
ADORA2B	OK	1	1	0	FALSE
ADORA3	FAIL	1	1	2	FALSE
ADPGK	OK	0.622794	1	98	FALSE
ADPGK-AS1	FAIL	1	1	1	FALSE
ADPRH	OK	0.0157376	0.244979	44	TRUE
ADPRHL1	FAIL	1	1	1	FALSE
ADPRHL2	OK	0.0409132	0.409609	54	FALSE
ADPRM	OK	0.48655	1	58	FALSE
ADRA2B	OK	1	1	0	FALSE
ADRB1	OK	1	1	1	FALSE
ADRB2	OK	0.786823	1	22	FALSE
ADRBK1	OK	0.405311	1	84	FALSE
ADRBK2	OK	0.44002	1	13	FALSE
ADRM1	OK	0.0393843	0.401652	301	FALSE
ADSL	OK	0.132143	0.701651	172	FALSE
ADSS	OK	0.21594	0.850026	209	FALSE
ADSSL1	OK	0.70943	1	8	FALSE
ADTRP	OK	0.00266909	0.07084	79	FALSE
AE000662.92	OK	0.411236	1	3	FALSE
AE000662.93	OK	0.769506	1	2	FALSE
AEBP1	FAIL	1	1	1	FALSE
AEBP2	OK	0.157455	0.753123	67	FALSE
AEN	OK	0.590883	1	76	TRUE
AES	OK	0.000125191	0.00619486	372	TRUE
AF001548.5	OK	0.37845	1	3	FALSE
AF011889.2	OK	0.99348	1	1	FALSE
AF011889.5	OK	0.906479	1	1	FALSE
AF064858.6	OK	1	1	0	FALSE
AF064858.8	OK	1	1	0	FALSE
AF124730.4	OK	1	1	0	FALSE
AF127936.5	OK	0.946487	1	1	FALSE
AF127936.9	OK	1	1	0	FALSE
AF129408.17	OK	1	1	0	FALSE
AF131216.1	OK	1	1	0	FALSE
AF131217.1	OK	0.752065	1	22	FALSE
AF165138.7	OK	0.748741	1	3	FALSE
AF178030.2	OK	1	1	0	FALSE
AF196970.3	OK	1	1	0	FALSE
AF196972.9	OK	1	1	0	FALSE
AF213884.2	OK	0.708776	1	10	FALSE
AF230666.2	OK	1	1	0	FALSE
AFAP1	OK	0.232875	0.871638	11	FALSE
AFAP1L2	OK	0.62167	1	14	FALSE
AFF1	OK	0.155456	0.749222	86	FALSE
AFF2	OK	1	1	0	FALSE
AFF3	OK	0.647653	1	5	FALSE
AFF4	OK	0.479469	1	199	FALSE
AFG3L2	OK	0.90096	1	59	FALSE
AFMID	OK	0.463898	1	6	FALSE
AFTPH	OK	0.116187	0.667074	184	FALSE
AGA	OK	0.835137	1	92	FALSE
AGAP1	OK	1	1	2	FALSE
AGAP14P	OK	1	1	0	FALSE
AGAP2	OK	0.131847	0.700544	73	FALSE
AGAP2-AS1	OK	1	1	1	FALSE
AGAP3	OK	0.00498636	0.112415	13	FALSE
AGAP4	OK	0.912292	1	2	FALSE
AGAP5	OK	0.127524	0.692093	7	FALSE
AGAP6	OK	0.743029	1	8	FALSE
AGAP9	OK	0.325342	0.968941	5	FALSE
AGBL2	OK	0.0252044	0.31842	8	FALSE
AGBL3	OK	0.85098	1	20	FALSE
AGBL4	OK	1	1	0	FALSE
AGBL5	OK	0.154749	0.748453	20	FALSE
AGER	OK	0.916334	1	9	FALSE
AGFG1	OK	0.0346128	0.37706	55	FALSE
AGFG2	OK	0.692046	1	60	FALSE
AGGF1	OK	0.000751997	0.0266655	112	FALSE
AGK	OK	0.245323	0.886838	57	FALSE
AGL	OK	0.230999	0.869076	79	FALSE
AGMAT	OK	0.32643	0.970281	23	FALSE
AGO1	OK	0.168818	0.776074	19	FALSE
AGO2	OK	0.290296	0.936391	51	FALSE
AGO3	OK	0.509421	1	78	FALSE
AGO4	OK	0.250373	0.890983	12	FALSE
AGPAT1	OK	0.361164	1	67	FALSE
AGPAT2	OK	0.242276	0.882411	96	FALSE
AGPAT3	OK	0.559073	1	36	FALSE
AGPAT4	OK	0.232464	0.871031	33	FALSE
AGPAT5	OK	0.775541	1	50	FALSE
AGPS	OK	0.64801	1	68	FALSE
AGRN	OK	0.788068	1	2	FALSE
AGRP	OK	1	1	0	FALSE
AGTPBP1	OK	0.241679	0.882411	64	TRUE
AGTRAP	OK	0.025412	0.319352	192	FALSE
AHCTF1	OK	0.971654	1	54	FALSE
AHCY	OK	0.162064	0.761467	78	FALSE
AHCYL1	OK	0.764362	1	61	FALSE
AHCYL2	OK	0.281029	0.924485	24	FALSE
AHDC1	OK	0.379459	1	21	FALSE
AHI1	OK	0.809047	1	51	FALSE
AHNAK	OK	0.566094	1	397	TRUE
AHR	OK	0.0268126	0.328215	242	TRUE
AHRR	OK	0.166786	0.772498	5	FALSE
AHSA1	OK	0.0590485	0.492549	257	TRUE
AHSA2	OK	0.471928	1	44	FALSE
AHSP	OK	0.00426711	0.100873	25	TRUE
AIDA	OK	0.534251	1	68	FALSE
AIF1	OK	0.0016071	0.0491302	37	FALSE
AIFM1	OK	0.151089	0.742664	64	FALSE
AIFM2	OK	0.370248	1	7	FALSE
AIFM3	OK	1	1	1	FALSE
AIG1	OK	0.889691	1	30	FALSE
AIM1	OK	2.10233e-06	0.000156044	186	FALSE
AIM1L	OK	0.999997	1	1	FALSE
AIM2	OK	0.0922768	0.60851	32	FALSE
AIMP1	OK	0.0283085	0.339412	244	FALSE
AIMP2	OK	0.137329	0.711946	64	FALSE
AIP	OK	0.162053	0.761467	385	FALSE
AIRE	OK	0.304796	0.94966	7	FALSE
AIRN	OK	1	1	0	FALSE
AJ006998.2	OK	1	1	1	FALSE
AJUBA	FAIL	1	1	1	FALSE
AK1	OK	0.288404	0.934857	6	FALSE
AK2	OK	0.0831179	0.578267	161	FALSE
AK3	OK	0.831031	1	105	FALSE
AK4	OK	1	1	0	FALSE
AK5	OK	0.998396	1	3	FALSE
AK6	OK	0.00915737	0.172119	85	FALSE
AK7	OK	1	1	0	FALSE
AK8	OK	1	1	1	FALSE
AK9	OK	0.868513	1	21	FALSE
AKAP1	OK	0.688209	1	10	FALSE
AKAP10	OK	0.749044	1	62	FALSE
AKAP11	OK	0.318801	0.962655	89	FALSE
AKAP12	OK	1	1	1	FALSE
AKAP13	OK	0.263138	0.906385	355	FALSE
AKAP17A	OK	0.879076	1	40	FALSE
AKAP2	OK	0.828377	1	41	FALSE
AKAP3	OK	0.76702	1	2	FALSE
AKAP5	OK	0.00174305	0.052265	37	TRUE
AKAP6	OK	1	1	0	FALSE
AKAP7	OK	0.396536	1	27	FALSE
AKAP8	OK	0.359029	1	50	FALSE
AKAP8L	OK	0.802417	1	52	FALSE
AKAP9	OK	0.152122	0.743488	225	FALSE
AKIP1	OK	0.456461	1	168	FALSE
AKIRIN1	OK	0.77662	1	163	FALSE
AKIRIN2	OK	0.00250083	0.0676034	388	TRUE
AKNA	OK	0.124468	0.68644	265	FALSE
AKR1A1	OK	6.59512e-05	0.00348217	200	FALSE
AKR1B1	OK	0.73046	1	139	FALSE
AKR1C1	OK	0.879979	1	12	FALSE
AKR1C2	OK	1	1	0	FALSE
AKR1C3	OK	0.0962044	0.617746	33	FALSE
AKR1E2	OK	1	1	1	FALSE
AKR7A2	OK	0.302199	0.949358	139	FALSE
AKR7A3	OK	1	1	0	FALSE
AKT1	OK	0.151711	0.743124	38	FALSE
AKT1S1	OK	0.557446	1	33	FALSE
AKT2	OK	0.623229	1	84	FALSE
AKT3	OK	0.228848	0.86615	16	FALSE
AKTIP	OK	0.124576	0.68644	119	FALSE
AL021546.6	OK	1	1	0	FALSE
AL022341.3	OK	1	1	0	FALSE
AL022578.1	OK	0.849448	1	2	FALSE
AL049794.1	OK	1	1	0	FALSE
AL109761.5	OK	1	1	0	FALSE
AL109767.1	OK	0.776696	1	3	FALSE
AL122127.25	OK	1	1	0	FALSE
AL133245.2	OK	0.903549	1	1	FALSE
AL133493.2	OK	1	1	0	FALSE
AL157902.3	OK	1	1	0	FALSE
AL354822.1	OK	0.999079	1	1	FALSE
AL356585.2	OK	1	1	0	FALSE
AL358852.1	OK	0.375379	1	4	FALSE
AL365181.2	OK	1	1	0	FALSE
AL450992.2	OK	0.275744	0.918051	3	FALSE
AL513523.2	FAIL	1	1	1	FALSE
AL592183.1	OK	0.0415689	0.413963	16	FALSE
AL928654.7	OK	0.999119	1	2	FALSE
AL928768.3	OK	1	1	0	FALSE
ALAD	OK	0.192642	0.818274	32	FALSE
ALAS1	OK	0.389179	1	57	TRUE
ALCAM	OK	0.861164	1	27	FALSE
ALDH16A1	OK	0.267417	0.910026	48	FALSE
ALDH18A1	OK	0.528227	1	35	FALSE
ALDH1A1	OK	1	1	2	FALSE
ALDH1A2	OK	0.941313	1	1	FALSE
ALDH1B1	OK	0.304644	0.94966	8	FALSE
ALDH1L2	OK	1	1	0	FALSE
ALDH2	OK	0.593699	1	11	FALSE
ALDH3A2	OK	0.234154	0.872883	65	FALSE
ALDH3B1	OK	1	1	2	FALSE
ALDH4A1	OK	0.761748	1	3	FALSE
ALDH5A1	OK	0.47653	1	8	FALSE
ALDH6A1	OK	0.357861	1	21	FALSE
ALDH7A1	OK	1	1	0	FALSE
ALDH8A1	OK	1	1	0	FALSE
ALDH9A1	OK	0.0709287	0.535312	203	FALSE
ALDOA	OK	0.115434	0.665219	676	FALSE
ALDOC	OK	0.592171	1	30	FALSE
ALG1	OK	0.994649	1	63	FALSE
ALG10	OK	0.500918	1	16	FALSE
ALG10B	OK	0.130261	0.697149	17	FALSE
ALG11	OK	0.237745	0.878197	38	FALSE
ALG12	OK	0.21534	0.850026	69	FALSE
ALG13	OK	0.104021	0.638934	175	FALSE
ALG14	OK	0.2804	0.924192	24	FALSE
ALG1L	OK	0.998715	1	2	FALSE
ALG1L2	OK	0.896204	1	10	FALSE
ALG2	OK	0.0349019	0.378796	57	FALSE
ALG3	OK	0.30804	0.952394	98	FALSE
ALG5	OK	0.00330182	0.0826258	114	FALSE
ALG6	OK	0.671314	1	71	FALSE
ALG8	OK	0.370833	1	60	FALSE
ALG9	OK	0.00777231	0.15542	20	FALSE
ALKBH1	OK	0.715054	1	39	FALSE
ALKBH2	OK	0.0304185	0.350784	29	FALSE
ALKBH3	OK	0.745857	1	46	FALSE
ALKBH4	OK	0.0536896	0.46805	37	FALSE
ALKBH5	OK	0.436642	1	54	FALSE
ALKBH6	OK	0.126045	0.688255	89	FALSE
ALKBH7	OK	0.89141	1	232	TRUE
ALKBH8	OK	0.606757	1	20	FALSE
ALMS1	OK	0.0139752	0.228788	20	FALSE
ALOX12	OK	1	1	0	FALSE
ALOX12-AS1	OK	0.253598	0.893227	66	FALSE
ALOX12B	FAIL	1	1	1	FALSE
ALOX15	OK	0.999507	1	1	FALSE
ALOX15B	FAIL	1	1	2	FALSE
ALOX5	OK	0.0966317	0.61854	6	FALSE
ALOX5AP	OK	6.21572e-07	5.25994e-05	213	TRUE
ALOXE3	OK	1	1	0	FALSE
ALPK1	OK	0.92293	1	2	FALSE
ALPK2	FAIL	1	1	1	FALSE
ALPK3	OK	1	1	0	FALSE
ALPL	OK	1	1	0	FALSE
ALS2	OK	0.490017	1	18	FALSE
ALS2CL	OK	0.609108	1	2	FALSE
ALS2CR12	FAIL	1	1	2	FALSE
ALYREF	OK	0.0725596	0.541816	18	FALSE
AMACR	OK	0.24804	0.889763	21	FALSE
AMBRA1	OK	0.712917	1	50	FALSE
AMD1	OK	0.0487219	0.448294	317	TRUE
AMDHD1	FAIL	1	1	2	FALSE
AMDHD2	OK	0.0501908	0.454126	42	FALSE
AMER1	OK	0.999036	1	4	FALSE
AMFR	OK	0.0508807	0.456129	22	FALSE
AMH	OK	1	1	0	FALSE
AMIGO1	OK	1	1	0	FALSE
AMIGO2	OK	0.559663	1	29	FALSE
AMMECR1	OK	0.567253	1	53	FALSE
AMMECR1L	OK	0.445287	1	21	FALSE
AMN	OK	1	1	0	FALSE
AMN1	OK	0.00215684	0.0608396	32	FALSE
AMOT	FAIL	1	1	1	FALSE
AMOTL1	OK	1	1	0	FALSE
AMPD1	OK	1	1	0	FALSE
AMPD2	OK	0.0451214	0.432484	44	FALSE
AMPD3	OK	0.687817	1	19	FALSE
AMPH	OK	1	1	0	FALSE
AMT	OK	0.593005	1	7	FALSE
AMY2B	OK	0.201203	0.830461	10	FALSE
AMZ1	OK	0.71841	1	6	FALSE
AMZ2	OK	0.553645	1	199	FALSE
ANAPC1	OK	0.416812	1	104	TRUE
ANAPC10	OK	0.421959	1	64	FALSE
ANAPC11	OK	0.000877441	0.0303237	364	FALSE
ANAPC13	OK	0.418227	1	131	FALSE
ANAPC15	OK	0.0400861	0.404486	161	FALSE
ANAPC16	OK	0.0988842	0.624136	612	TRUE
ANAPC2	OK	0.401184	1	41	FALSE
ANAPC4	OK	0.72354	1	80	FALSE
ANAPC5	OK	0.391911	1	259	FALSE
ANAPC7	OK	0.685804	1	56	FALSE
ANG	OK	0.962012	1	2	FALSE
ANGEL1	OK	0.461026	1	17	FALSE
ANGEL2	OK	0.593934	1	75	FALSE
ANGPT1	OK	1	1	0	FALSE
ANGPT2	OK	0.973073	1	1	FALSE
ANGPTL4	OK	0.819944	1	2	FALSE
ANGPTL6	OK	1	1	0	FALSE
ANK1	OK	0.424493	1	7	FALSE
ANK2	OK	1	1	0	FALSE
ANK3	FAIL	1	1	10	FALSE
ANKAR	OK	0.871718	1	29	FALSE
ANKDD1A	FAIL	1	1	1	FALSE
ANKDD1B	OK	0.109378	0.65187	15	FALSE
ANKEF1	OK	0.492258	1	6	FALSE
ANKFY1	OK	0.54055	1	47	FALSE
ANKH	OK	0.25557	0.895366	87	FALSE
ANKHD1	OK	0.660945	1	139	FALSE
ANKHD1-EIF4EBP3	OK	0.187467	0.81086	5	FALSE
ANKIB1	OK	0.432281	1	42	FALSE
ANKLE1	OK	1	1	0	FALSE
ANKLE2	OK	0.633147	1	61	FALSE
ANKMY1	OK	0.970645	1	42	FALSE
ANKMY2	OK	0.276081	0.918051	24	FALSE
ANKRA2	OK	0.0200938	0.28249	107	FALSE
ANKRD10	OK	0.00456049	0.10553	288	FALSE
ANKRD11	OK	0.393173	1	149	FALSE
ANKRD12	OK	0.137073	0.711697	404	FALSE
ANKRD13A	OK	0.909773	1	31	FALSE
ANKRD13B	OK	1	1	0	FALSE
ANKRD13C	OK	0.0253112	0.318976	91	FALSE
ANKRD13D	OK	0.651421	1	49	FALSE
ANKRD16	OK	0.752176	1	4	FALSE
ANKRD17	OK	0.649513	1	106	FALSE
ANKRD18A	OK	0.999977	1	1	FALSE
ANKRD20A1	OK	1	1	0	FALSE
ANKRD20A2	OK	1	1	0	FALSE
ANKRD20A3	FAIL	1	1	1	FALSE
ANKRD20A4	OK	1	1	1	FALSE
ANKRD22	OK	0.718922	1	3	FALSE
ANKRD23	OK	0.565543	1	2	FALSE
ANKRD24	OK	1	1	0	FALSE
ANKRD26	OK	0.433112	1	39	FALSE
ANKRD27	OK	0.233634	0.872883	50	FALSE
ANKRD28	OK	0.958617	1	52	FALSE
ANKRD29	FAIL	1	1	2	FALSE
ANKRD31	OK	0.787747	1	2	FALSE
ANKRD33B	OK	0.563973	1	12	FALSE
ANKRD34A	OK	0.100538	0.628078	15	FALSE
ANKRD34B	OK	1	1	0	FALSE
ANKRD35	OK	0.0694011	0.532267	18	FALSE
ANKRD36	OK	0.156989	0.752337	91	FALSE
ANKRD36B	OK	0.00513707	0.114632	86	FALSE
ANKRD36C	OK	0.128387	0.694121	83	FALSE
ANKRD37	OK	0.331422	0.975061	130	TRUE
ANKRD39	OK	0.0873438	0.594175	106	FALSE
ANKRD40	OK	0.0516233	0.459495	15	FALSE
ANKRD42	OK	0.388795	1	16	FALSE
ANKRD44	OK	0.162286	0.761521	276	FALSE
ANKRD46	OK	0.207525	0.840901	19	FALSE
ANKRD49	OK	0.866817	1	100	FALSE
ANKRD50	OK	1	1	0	FALSE
ANKRD52	OK	0.192198	0.817962	30	FALSE
ANKRD53	OK	0.465677	1	3	FALSE
ANKRD54	OK	0.571375	1	36	FALSE
ANKRD55	OK	0.118971	0.671935	9	FALSE
ANKRD6	OK	1	1	0	FALSE
ANKRD65	OK	1	1	0	FALSE
ANKRD7	OK	1	1	0	FALSE
ANKRD9	OK	0.852194	1	4	FALSE
ANKS1A	OK	0.615081	1	5	FALSE
ANKS1B	OK	0.524778	1	24	FALSE
ANKS3	OK	0.142412	0.723426	21	FALSE
ANKS6	OK	0.839186	1	3	FALSE
ANKZF1	OK	0.947255	1	65	FALSE
ANLN	OK	1	1	0	FALSE
ANO10	OK	0.0948091	0.611895	17	FALSE
ANO5	OK	1	1	0	FALSE
ANO6	OK	0.100518	0.628078	63	FALSE
ANO7	FAIL	1	1	2	FALSE
ANO8	OK	0.566692	1	4	FALSE
ANO9	OK	0.782559	1	54	FALSE
ANOS1	OK	1	1	0	FALSE
ANP32A	OK	0.466553	1	334	FALSE
ANP32B	OK	0.766795	1	540	TRUE
ANP32E	OK	0.482557	1	216	FALSE
ANPEP	FAIL	1	1	3	FALSE
ANTXR1	OK	1	1	0	FALSE
ANTXR2	OK	0.103291	0.635527	51	FALSE
ANXA1	OK	0.0614921	0.502875	133	FALSE
ANXA11	OK	0.0668031	0.523313	463	TRUE
ANXA2	OK	6.04391e-09	7.20213e-07	394	TRUE
ANXA2R	OK	0.759191	1	166	FALSE
ANXA3	OK	1	1	0	FALSE
ANXA4	OK	0.297716	0.943395	89	FALSE
ANXA5	OK	9.86225e-06	0.000619201	355	FALSE
ANXA6	OK	2.72239e-07	2.43307e-05	445	FALSE
ANXA7	OK	0.0292158	0.344872	340	FALSE
ANXA9	OK	0.954248	1	1	FALSE
AOAH	OK	0.279977	0.924129	38	FALSE
AOC1	OK	1	1	0	FALSE
AOC2	FAIL	1	1	1	FALSE
AOC3	OK	1	1	0	FALSE
AP000233.4	FAIL	1	1	1	FALSE
AP000251.3	OK	1	1	1	FALSE
AP000253.1	OK	1	1	0	FALSE
AP000254.8	OK	1	1	0	FALSE
AP000282.2	OK	1	1	0	FALSE
AP000295.9	OK	1	1	0	FALSE
AP000304.12	OK	1	1	1	FALSE
AP000320.6	OK	1	1	0	FALSE
AP000344.3	OK	1	1	0	FALSE
AP000350.5	OK	1	1	0	FALSE
AP000402.3	OK	1	1	0	FALSE
AP000442.1	OK	0.512639	1	2	FALSE
AP000442.4	OK	1	1	0	FALSE
AP000476.1	OK	0.233469	0.872883	12	FALSE
AP000487.5	FAIL	1	1	1	FALSE
AP000569.9	OK	1	1	0	FALSE
AP000692.10	OK	0.800165	1	5	FALSE
AP000695.4	OK	1	1	0	FALSE
AP000704.5	OK	1	1	0	FALSE
AP000708.1	OK	1	1	0	FALSE
AP000721.4	OK	0.999448	1	1	FALSE
AP000769.1	OK	0.0359071	0.3847	141	FALSE
AP000769.7	OK	1	1	0	FALSE
AP000866.1	OK	1	1	0	FALSE
AP000892.4	OK	1	1	1	FALSE
AP000936.4	OK	1	1	0	FALSE
AP001046.5	OK	0.743987	1	7	FALSE
AP001046.6	OK	1	1	0	FALSE
AP001055.6	OK	0.336821	0.97959	46	FALSE
AP001056.1	OK	1	1	0	FALSE
AP001058.3	OK	0.389372	1	8	FALSE
AP001059.5	OK	1	1	0	FALSE
AP001059.6	OK	1	1	0	FALSE
AP001059.7	OK	1	1	0	FALSE
AP001062.7	OK	0.763049	1	2	FALSE
AP001189.4	OK	1	1	0	FALSE
AP001257.1	OK	1	1	0	FALSE
AP001258.4	OK	0.496447	1	26	TRUE
AP001347.6	OK	0.679782	1	4	FALSE
AP001372.2	OK	0.965117	1	2	FALSE
AP001412.1	OK	1	1	1	FALSE
AP001432.14	OK	1	1	0	FALSE
AP001437.1	OK	1	1	0	FALSE
AP001462.6	OK	0.41896	1	2	FALSE
AP001469.9	OK	1	1	0	FALSE
AP001505.10	OK	1	1	0	FALSE
AP001610.5	OK	1	1	0	FALSE
AP002884.2	OK	0.865374	1	2	FALSE
AP002954.4	FAIL	1	1	1	FALSE
AP003068.23	OK	0.715594	1	2	FALSE
AP003068.9	OK	1	1	0	FALSE
AP003419.11	OK	1	1	0	FALSE
AP003419.16	OK	0.99024	1	1	FALSE
AP003774.1	OK	0.541985	1	7	FALSE
AP003774.4	FAIL	1	1	1	FALSE
AP003774.6	OK	1	1	0	FALSE
AP003900.6	OK	1	1	0	FALSE
AP006222.2	OK	0.958749	1	1	FALSE
AP006285.2	OK	0.995939	1	1	FALSE
AP006621.5	OK	0.0277312	0.3351	36	FALSE
AP1AR	OK	0.588096	1	24	FALSE
AP1B1	OK	0.46401	1	74	FALSE
AP1G1	OK	0.452408	1	116	FALSE
AP1G2	OK	0.322888	0.9663	128	FALSE
AP1M1	OK	0.0609101	0.500733	161	FALSE
AP1M2	OK	1	1	0	FALSE
AP1S1	OK	0.131135	0.699481	108	FALSE
AP1S2	OK	0.00862681	0.166979	186	FALSE
AP1S3	OK	0.439019	1	6	FALSE
AP2A1	OK	0.673192	1	97	FALSE
AP2A2	OK	0.0458955	0.434803	74	FALSE
AP2B1	OK	0.221289	0.855591	134	FALSE
AP2M1	OK	0.0091	0.171958	345	FALSE
AP2S1	OK	0.0134114	0.221838	290	FALSE
AP3B1	OK	0.185952	0.807868	129	FALSE
AP3B2	OK	1	1	0	FALSE
AP3D1	OK	0.155459	0.749222	64	FALSE
AP3M1	OK	0.131652	0.700528	86	FALSE
AP3M2	OK	0.32095	0.964252	62	FALSE
AP3S1	OK	0.859224	1	230	FALSE
AP3S2	OK	0.965836	1	46	FALSE
AP4B1	OK	0.580811	1	57	FALSE
AP4E1	OK	0.231529	0.869432	21	FALSE
AP4M1	OK	0.383895	1	27	FALSE
AP4S1	OK	0.0088236	0.169477	34	FALSE
AP5B1	OK	1	1	1	FALSE
AP5M1	OK	0.358497	1	88	FALSE
AP5S1	OK	0.86513	1	37	FALSE
AP5Z1	OK	0.564295	1	86	FALSE
APAF1	OK	0.865551	1	30	FALSE
APBA1	OK	1	1	0	FALSE
APBA2	OK	0.47486	1	5	FALSE
APBA3	OK	0.578318	1	71	FALSE
APBB1	OK	0.250834	0.890983	101	FALSE
APBB1IP	OK	0.316941	0.96071	375	FALSE
APBB2	OK	1	1	0	FALSE
APBB3	OK	0.392224	1	11	FALSE
APC	OK	0.375663	1	64	FALSE
APCDD1	OK	1	1	0	FALSE
APEH	OK	0.701835	1	132	FALSE
APEX1	OK	0.654235	1	242	FALSE
APEX2	OK	0.323497	0.967177	55	TRUE
APH1A	OK	0.7439	1	301	FALSE
APH1B	OK	0.778191	1	18	FALSE
API5	OK	0.108266	0.650949	139	FALSE
APIP	OK	0.173518	0.787642	87	FALSE
APITD1	FAIL	1	1	3	FALSE
APITD1-CORT	OK	0.521088	1	7	FALSE
APLF	OK	0.166275	0.770947	10	FALSE
APLP1	OK	0.298064	0.944086	3	FALSE
APLP2	OK	8.08971e-05	0.00421748	111	FALSE
APMAP	OK	0.283727	0.927524	163	TRUE
APOA1	OK	0.437448	1	3	FALSE
APOA1BP	OK	0.545177	1	165	FALSE
APOBEC3A	FAIL	1	1	1	FALSE
APOBEC3B	OK	1	1	0	FALSE
APOBEC3C	OK	1.14238e-05	0.000714678	235	TRUE
APOBEC3D	OK	0.352712	0.997681	54	FALSE
APOBEC3F	OK	0.746024	1	46	FALSE
APOBEC3G	OK	8.11178e-09	9.45731e-07	253	TRUE
APOBEC3H	OK	0.893332	1	75	TRUE
APOBR	OK	0.602824	1	11	FALSE
APOC1	OK	0.294807	0.939896	23	TRUE
APOC2	OK	0.713477	1	3	FALSE
APOC4-APOC2	OK	0.113923	0.661561	11	FALSE
APOD	OK	1	1	0	FALSE
APOE	OK	0.0300382	0.348233	27	TRUE
APOL1	OK	0.556721	1	23	FALSE
APOL2	OK	0.338949	0.981943	41	FALSE
APOL3	OK	0.531259	1	83	FALSE
APOL4	OK	1	1	0	FALSE
APOL6	OK	0.467235	1	209	FALSE
APOLD1	OK	0.734827	1	44	TRUE
APOM	OK	0.0835379	0.579538	11	FALSE
APOO	OK	0.764656	1	44	FALSE
APOOL	OK	0.686197	1	15	FALSE
APOPT1	OK	0.54616	1	32	FALSE
APP	OK	0.938311	1	27	FALSE
APPBP2	OK	0.304189	0.94966	67	FALSE
APPL1	OK	0.869806	1	90	FALSE
APPL2	OK	0.091188	0.604791	17	FALSE
APRT	OK	0.771221	1	530	FALSE
APTR	OK	0.138369	0.713725	23	FALSE
APTX	OK	0.475345	1	101	FALSE
AQP10	OK	0.938659	1	1	FALSE
AQP11	OK	0.89312	1	2	FALSE
AQP2	OK	1	1	0	FALSE
AQP3	OK	0.00243417	0.0664384	304	TRUE
AQP7	OK	1	1	0	FALSE
AQP8	OK	1	1	0	FALSE
AQP9	FAIL	1	1	1	FALSE
AQR	OK	0.930996	1	66	FALSE
AR	FAIL	1	1	1	FALSE
ARAF	OK	0.621729	1	122	FALSE
ARAP1	OK	0.546656	1	57	FALSE
ARAP1-AS2	OK	1	1	0	FALSE
ARAP2	OK	0.29005	0.936391	131	FALSE
ARAP3	OK	0.701498	1	6	FALSE
ARC	OK	1	1	0	FALSE
ARCN1	OK	0.656402	1	108	FALSE
AREG	OK	0.00144357	0.0453174	54	TRUE
AREL1	OK	0.0143111	0.231475	32	FALSE
ARF1	OK	0.0252562	0.318742	562	FALSE
ARF3	OK	0.0288166	0.342456	150	FALSE
ARF4	OK	0.175484	0.790363	348	TRUE
ARF4-AS1	OK	0.315974	0.959793	10	FALSE
ARF5	OK	0.000738402	0.0262365	444	FALSE
ARF6	OK	1.84175e-05	0.00108993	345	FALSE
ARFGAP1	OK	0.224578	0.859692	27	FALSE
ARFGAP2	OK	0.559997	1	124	FALSE
ARFGAP3	OK	0.320091	0.963764	124	FALSE
ARFGEF1	OK	0.274007	0.91587	68	FALSE
ARFGEF2	OK	0.632868	1	24	FALSE
ARFGEF3	OK	1	1	0	FALSE
ARFIP1	OK	0.394101	1	56	FALSE
ARFIP2	OK	0.718158	1	53	FALSE
ARFRP1	OK	0.224233	0.859306	110	FALSE
ARG2	OK	0.00630779	0.133769	25	TRUE
ARGLU1	OK	0.646706	1	404	TRUE
ARHGAP1	OK	0.261614	0.904384	79	FALSE
ARHGAP10	OK	0.129005	0.695674	40	FALSE
ARHGAP11A	OK	0.268472	0.910237	21	FALSE
ARHGAP11B	OK	0.167875	0.774461	21	FALSE
ARHGAP12	OK	0.389565	1	55	FALSE
ARHGAP15	OK	0.299534	0.945906	325	TRUE
ARHGAP17	OK	0.0336186	0.370609	89	FALSE
ARHGAP18	OK	0.621034	1	129	TRUE
ARHGAP19	OK	0.261085	0.90357	17	FALSE
ARHGAP20	OK	1	1	0	FALSE
ARHGAP21	OK	0.114668	0.663209	13	FALSE
ARHGAP22	FAIL	1	1	1	FALSE
ARHGAP23	FAIL	1	1	3	FALSE
ARHGAP24	OK	0.242974	0.882841	5	FALSE
ARHGAP25	OK	0.105143	0.642271	178	FALSE
ARHGAP26	OK	0.036688	0.389483	23	FALSE
ARHGAP26-AS1	OK	1	1	0	FALSE
ARHGAP27	OK	0.934638	1	56	FALSE
ARHGAP29	OK	1	1	0	FALSE
ARHGAP30	OK	0.79605	1	225	FALSE
ARHGAP31	OK	0.456608	1	39	TRUE
ARHGAP32	FAIL	1	1	1	FALSE
ARHGAP33	OK	0.532542	1	12	FALSE
ARHGAP35	OK	0.675759	1	22	FALSE
ARHGAP4	OK	0.812965	1	278	FALSE
ARHGAP42	OK	0.999999	1	1	FALSE
ARHGAP44	OK	1	1	0	FALSE
ARHGAP5	OK	0.0380441	0.39502	40	FALSE
ARHGAP5-AS1	OK	0.759376	1	4	FALSE
ARHGAP6	OK	1	1	1	FALSE
ARHGAP8	OK	0.972403	1	1	FALSE
ARHGAP9	OK	0.175385	0.790178	329	TRUE
ARHGDIA	OK	0.448064	1	471	FALSE
ARHGDIB	OK	0.621656	1	732	TRUE
ARHGEF1	OK	0.756298	1	357	TRUE
ARHGEF10	OK	0.945677	1	3	FALSE
ARHGEF10L	OK	1	1	1	FALSE
ARHGEF11	OK	1	1	0	FALSE
ARHGEF12	OK	0.241898	0.882411	74	TRUE
ARHGEF17	OK	1	1	0	FALSE
ARHGEF18	OK	0.0899586	0.602346	19	FALSE
ARHGEF19	OK	0.789837	1	7	FALSE
ARHGEF2	OK	0.830056	1	101	FALSE
ARHGEF25	OK	0.924666	1	2	FALSE
ARHGEF26	OK	1	1	0	FALSE
ARHGEF28	OK	0.938104	1	2	FALSE
ARHGEF3	OK	0.189324	0.814438	166	FALSE
ARHGEF35	OK	0.869874	1	2	FALSE
ARHGEF37	OK	1	1	0	FALSE
ARHGEF38	OK	1	1	0	FALSE
ARHGEF39	OK	0.999558	1	1	FALSE
ARHGEF4	OK	1	1	0	FALSE
ARHGEF40	OK	0.374938	1	5	FALSE
ARHGEF5	OK	0.525659	1	10	FALSE
ARHGEF6	OK	0.00449304	0.104824	204	FALSE
ARHGEF7	OK	0.582069	1	89	FALSE
ARHGEF9	OK	0.411863	1	99	FALSE
ARID1A	OK	0.933616	1	126	FALSE
ARID1B	OK	0.512219	1	59	FALSE
ARID2	OK	0.449185	1	101	FALSE
ARID3A	OK	0.242921	0.882841	11	FALSE
ARID3B	OK	0.139911	0.717036	50	FALSE
ARID4A	OK	0.789475	1	188	FALSE
ARID4B	OK	0.647974	1	363	FALSE
ARID5A	OK	0.887278	1	230	TRUE
ARID5B	OK	0.0139565	0.228724	537	FALSE
ARIH1	OK	0.255632	0.895366	123	FALSE
ARIH2	OK	0.812009	1	256	FALSE
ARIH2OS	OK	0.670863	1	35	FALSE
ARL1	OK	0.0499727	0.453091	111	FALSE
ARL10	OK	0.198683	0.8257	4	FALSE
ARL11	OK	0.762957	1	7	FALSE
ARL13B	OK	0.455286	1	33	FALSE
ARL14EP	OK	0.0213919	0.293887	87	FALSE
ARL14EPL	OK	1	1	0	FALSE
ARL15	OK	0.869224	1	43	FALSE
ARL16	OK	0.454029	1	107	FALSE
ARL17A	OK	0.738325	1	12	FALSE
ARL17B	FAIL	1	1	1	FALSE
ARL2	OK	0.186659	0.809533	94	FALSE
ARL2BP	OK	0.427362	1	160	FALSE
ARL3	OK	0.318731	0.962623	48	FALSE
ARL4A	OK	0.218531	0.852524	285	TRUE
ARL4C	OK	0.148802	0.739415	340	FALSE
ARL4D	FAIL	1	1	12	FALSE
ARL5A	OK	0.471107	1	208	FALSE
ARL5B	OK	0.809376	1	42	FALSE
ARL5C	OK	1	1	0	FALSE
ARL6	OK	0.169036	0.776557	13	FALSE
ARL6IP1	OK	0.00726327	0.14846	347	FALSE
ARL6IP4	OK	0.0755793	0.553479	465	FALSE
ARL6IP5	OK	0.00145429	0.0454907	588	TRUE
ARL6IP6	OK	0.742726	1	192	TRUE
ARL8A	OK	0.714742	1	28	FALSE
ARL8B	OK	0.523021	1	138	FALSE
ARL9	OK	1	1	0	FALSE
ARMC1	OK	0.564028	1	82	FALSE
ARMC10	OK	0.265617	0.908919	57	FALSE
ARMC12	OK	1	1	0	FALSE
ARMC2	OK	0.15622	0.751127	29	FALSE
ARMC4	OK	1	1	0	FALSE
ARMC5	OK	0.137945	0.712766	15	FALSE
ARMC6	OK	0.222242	0.857497	54	FALSE
ARMC7	OK	0.0497725	0.452446	24	FALSE
ARMC8	OK	0.216861	0.85141	128	FALSE
ARMC9	FAIL	1	1	2	FALSE
ARMCX1	OK	0.562336	1	7	FALSE
ARMCX2	FAIL	1	1	2	FALSE
ARMCX3	OK	0.23498	0.873729	98	FALSE
ARMCX4	OK	0.173159	0.787032	14	FALSE
ARMCX5	OK	0.395022	1	67	FALSE
ARMCX6	OK	0.0103285	0.187363	111	FALSE
ARMT1	OK	0.556476	1	54	FALSE
ARNT	OK	0.254134	0.894628	64	FALSE
ARNT2	OK	1	1	0	FALSE
ARNTL	OK	0.0233001	0.30522	119	FALSE
ARNTL2	FAIL	1	1	1	FALSE
ARPC1A	OK	0.730725	1	177	FALSE
ARPC1B	OK	5.13242e-07	4.45072e-05	651	TRUE
ARPC2	OK	0.0326319	0.364549	694	FALSE
ARPC3	OK	0.122282	0.680333	663	TRUE
ARPC4	OK	0.011476	0.201205	217	FALSE
ARPC4-TTLL3	OK	0.0614094	0.502668	66	FALSE
ARPC5	OK	8.48025e-07	6.97411e-05	400	FALSE
ARPC5L	OK	0.000998731	0.0337743	313	FALSE
ARPIN	OK	1	1	1	FALSE
ARPP19	OK	0.013401	0.221838	265	TRUE
ARRB1	OK	0.855059	1	24	FALSE
ARRB2	OK	0.301245	0.947985	244	TRUE
ARRDC1	OK	0.360294	1	120	FALSE
ARRDC1-AS1	OK	0.132513	0.701914	49	FALSE
ARRDC2	OK	0.0388717	0.398896	40	FALSE
ARRDC3	OK	0.0559732	0.477969	168	FALSE
ARRDC3-AS1	OK	0.0645126	0.514369	12	FALSE
ARRDC4	OK	0.616443	1	3	FALSE
ARRDC5	OK	0.999961	1	3	FALSE
ARSA	OK	0.427585	1	105	FALSE
ARSB	OK	0.709182	1	5	FALSE
ARSD	OK	0.894566	1	9	FALSE
ARSE	OK	1	1	1	FALSE
ARSG	OK	0.359633	1	18	FALSE
ARSJ	OK	1	1	0	FALSE
ARSK	OK	0.669912	1	28	FALSE
ART3	OK	1	1	0	FALSE
ARV1	OK	0.955169	1	64	FALSE
ARVCF	OK	1	1	0	FALSE
ASAH1	OK	0.628719	1	169	FALSE
ASAH2	FAIL	1	1	1	FALSE
ASAH2B	OK	0.850078	1	14	FALSE
ASAP1	OK	0.268269	0.910203	29	FALSE
ASAP2	OK	1	1	0	FALSE
ASAP3	OK	1	1	0	FALSE
ASB1	OK	0.176118	0.791415	55	FALSE
ASB13	OK	1	1	0	FALSE
ASB16-AS1	OK	0.738199	1	56	FALSE
ASB2	OK	0.000302766	0.012904	112	TRUE
ASB3	OK	0.180076	0.797571	67	FALSE
ASB6	OK	0.319738	0.963194	37	FALSE
ASB7	OK	0.0202028	0.28334	52	FALSE
ASB8	OK	0.904857	1	100	FALSE
ASB9	FAIL	1	1	1	FALSE
ASCC1	OK	0.0289278	0.343311	124	FALSE
ASCC2	OK	0.345378	0.989066	106	FALSE
ASCC3	OK	0.0696706	0.533034	136	FALSE
ASCL1	OK	1	1	0	FALSE
ASCL2	FAIL	1	1	2	FALSE
ASCL4	OK	1	1	0	FALSE
ASCL5	OK	1	1	0	FALSE
ASF1A	OK	0.528621	1	153	FALSE
ASF1B	OK	0.753983	1	11	FALSE
ASGR1	FAIL	1	1	3	FALSE
ASGR2	OK	0.884197	1	2	FALSE
ASH1L	OK	0.0625423	0.506731	204	FALSE
ASH1L-AS1	OK	0.421401	1	63	FALSE
ASH2L	OK	0.292666	0.938601	52	FALSE
ASIC1	OK	0.675193	1	4	FALSE
ASIC3	OK	0.808552	1	2	FALSE
ASIP	OK	1	1	1	FALSE
ASL	OK	0.214069	0.849534	55	FALSE
ASMT	OK	0.105911	0.643065	12	FALSE
ASMTL	OK	0.917504	1	86	FALSE
ASMTL-AS1	OK	1	1	0	FALSE
ASNA1	OK	0.53816	1	233	FALSE
ASNS	OK	0.558939	1	41	FALSE
ASNSD1	OK	0.932008	1	142	FALSE
ASPH	OK	0.46252	1	9	FALSE
ASPHD1	OK	1	1	0	FALSE
ASPHD2	OK	0.613167	1	6	FALSE
ASPM	FAIL	1	1	5	FALSE
ASPRV1	OK	1	1	0	FALSE
ASPSCR1	OK	0.0736188	0.547128	59	FALSE
ASRGL1	OK	0.268183	0.910203	6	FALSE
ASS1	OK	1	1	0	FALSE
ASTE1	OK	0.64871	1	60	FALSE
ASTL	OK	0.729174	1	3	FALSE
ASTN2	OK	0.708469	1	20	FALSE
ASUN	OK	0.338919	0.981943	76	FALSE
ASXL1	OK	0.639301	1	147	FALSE
ASXL2	OK	0.792639	1	107	FALSE
ATAD1	OK	0.130014	0.697107	162	FALSE
ATAD2	OK	0.264483	0.907053	73	TRUE
ATAD2B	OK	0.489258	1	75	FALSE
ATAD3A	OK	0.683337	1	15	FALSE
ATAD3B	OK	0.148501	0.738794	24	FALSE
ATAD3C	OK	0.637982	1	17	FALSE
ATAD5	OK	0.2527	0.892679	23	FALSE
ATAT1	OK	0.315814	0.959603	12	FALSE
ATE1	OK	0.246361	0.888329	70	FALSE
ATE1-AS1	OK	1	1	0	FALSE
ATF1	OK	0.354234	0.998698	99	FALSE
ATF2	OK	0.292075	0.9382	121	FALSE
ATF3	OK	6.35032e-06	0.000424254	211	TRUE
ATF4	OK	0.56492	1	236	FALSE
ATF5	OK	0.276001	0.918051	44	FALSE
ATF6	OK	0.216698	0.85141	94	FALSE
ATF6B	OK	0.744396	1	199	FALSE
ATF7	OK	0.794475	1	66	FALSE
ATF7IP	OK	0.415535	1	202	FALSE
ATF7IP2	OK	0.0639712	0.510767	149	TRUE
ATG10	OK	0.290049	0.936391	44	FALSE
ATG101	OK	0.163281	0.763331	83	FALSE
ATG12	OK	0.388633	1	224	FALSE
ATG13	OK	0.0539249	0.468924	101	FALSE
ATG14	OK	0.663705	1	63	FALSE
ATG16L1	OK	0.191013	0.816168	37	FALSE
ATG16L2	OK	0.463202	1	66	FALSE
ATG2A	OK	0.463061	1	70	FALSE
ATG2B	OK	0.523503	1	39	FALSE
ATG3	OK	0.073896	0.547793	160	FALSE
ATG4A	OK	0.451535	1	49	FALSE
ATG4B	OK	0.038699	0.398525	151	FALSE
ATG4C	OK	0.318584	0.962511	31	FALSE
ATG4D	OK	0.702149	1	47	FALSE
ATG5	OK	0.755421	1	183	FALSE
ATG7	OK	0.150986	0.742664	41	FALSE
ATG9A	OK	0.332304	0.975548	53	FALSE
ATG9B	OK	0.0571407	0.482611	14	FALSE
ATHL1	OK	0.42898	1	25	FALSE
ATIC	OK	0.32529	0.968941	113	FALSE
ATL1	FAIL	1	1	2	FALSE
ATL2	OK	0.797944	1	37	FALSE
ATL3	OK	0.639015	1	91	FALSE
ATM	OK	0.167917	0.774461	167	FALSE
ATMIN	OK	0.681817	1	22	FALSE
ATN1	OK	0.611498	1	27	FALSE
ATOH8	OK	1	1	0	FALSE
ATOX1	OK	1.7598e-05	0.00104496	223	TRUE
ATP10A	OK	0.711636	1	4	FALSE
ATP10D	OK	0.0731012	0.544576	45	FALSE
ATP11A	OK	0.26348	0.906576	18	FALSE
ATP11B	OK	0.73198	1	74	FALSE
ATP11C	OK	0.206166	0.839331	24	FALSE
ATP12A	OK	1	1	0	FALSE
ATP13A1	OK	0.922153	1	37	FALSE
ATP13A2	OK	0.242157	0.882411	20	FALSE
ATP13A3	OK	0.353872	0.998698	70	FALSE
ATP13A4	FAIL	1	1	1	FALSE
ATP1A1	OK	0.604708	1	194	FALSE
ATP1A3	OK	0.81681	1	25	FALSE
ATP1A4	OK	0.871367	1	12	FALSE
ATP1B1	OK	2.26855e-05	0.00132021	200	TRUE
ATP1B3	OK	0.263684	0.906643	175	FALSE
ATP1B3-AS1	OK	1	1	0	FALSE
ATP2A1	FAIL	1	1	1	FALSE
ATP2A1-AS1	OK	0.762062	1	6	FALSE
ATP2A2	OK	0.0566536	0.480848	73	FALSE
ATP2A3	OK	0.64392	1	108	FALSE
ATP2B1	OK	0.129301	0.696443	160	TRUE
ATP2B4	OK	0.237271	0.878197	167	FALSE
ATP2C1	OK	0.000326791	0.013662	74	TRUE
ATP5A1	OK	0.0601849	0.498467	462	FALSE
ATP5B	OK	0.000922415	0.0314357	496	FALSE
ATP5C1	OK	0.117514	0.669866	432	FALSE
ATP5D	OK	0.0100103	0.18323	370	FALSE
ATP5E	OK	0.523791	1	731	TRUE
ATP5EP2	FAIL	1	1	1	FALSE
ATP5F1	OK	0.5063	1	428	FALSE
ATP5G1	OK	0.00440589	0.103317	258	FALSE
ATP5G2	OK	0.924419	1	708	FALSE
ATP5G3	OK	0.000772866	0.0273299	516	FALSE
ATP5H	OK	0.00553228	0.120985	427	FALSE
ATP5I	OK	0.421203	1	458	FALSE
ATP5J	OK	0.332981	0.975958	446	FALSE
ATP5J2	OK	0.00437383	0.102841	510	FALSE
ATP5L	OK	0.840734	1	716	FALSE
ATP5L2	OK	1	1	0	FALSE
ATP5O	OK	0.130191	0.697149	155	FALSE
ATP5S	OK	0.370428	1	88	FALSE
ATP5SL	OK	0.483236	1	76	FALSE
ATP6AP1	OK	0.0338594	0.37164	178	FALSE
ATP6AP1L	OK	1	1	0	FALSE
ATP6AP2	OK	0.12502	0.68727	282	FALSE
ATP6V0A1	OK	0.00835425	0.163897	38	FALSE
ATP6V0A2	OK	0.468074	1	57	FALSE
ATP6V0B	OK	0.0188658	0.272217	321	FALSE
ATP6V0C	OK	0.310798	0.954559	509	FALSE
ATP6V0D1	OK	0.0263417	0.324949	182	FALSE
ATP6V0D2	OK	1	1	0	FALSE
ATP6V0E1	OK	0.00340656	0.084642	529	FALSE
ATP6V0E2	OK	0.694935	1	225	FALSE
ATP6V0E2-AS1	OK	0.675984	1	4	FALSE
ATP6V1A	OK	0.608619	1	75	FALSE
ATP6V1B2	OK	0.00455807	0.10553	113	FALSE
ATP6V1C1	OK	0.960114	1	56	FALSE
ATP6V1C2	OK	0.788867	1	3	FALSE
ATP6V1D	OK	0.124734	0.68645	101	FALSE
ATP6V1E1	OK	0.077477	0.558621	171	FALSE
ATP6V1E2	OK	0.37667	1	14	FALSE
ATP6V1F	OK	0.16643	0.77146	398	FALSE
ATP6V1G1	OK	0.746813	1	581	TRUE
ATP6V1G2	OK	0.549561	1	6	FALSE
ATP6V1H	OK	0.964349	1	128	FALSE
ATP7A	OK	0.511389	1	48	FALSE
ATP7B	OK	1	1	0	FALSE
ATP8A1	OK	0.646592	1	90	FALSE
ATP8A2	OK	1	1	0	FALSE
ATP8B1	OK	0.999982	1	1	FALSE
ATP8B2	OK	0.755155	1	55	TRUE
ATP8B3	OK	0.241347	0.882411	8	FALSE
ATP8B4	OK	0.817838	1	4	FALSE
ATP9A	OK	0.883376	1	2	FALSE
ATP9B	OK	0.796817	1	72	FALSE
ATPAF1	OK	0.839681	1	77	FALSE
ATPAF2	OK	0.0307991	0.352993	35	FALSE
ATPIF1	OK	0.343904	0.987083	528	FALSE
ATR	OK	0.969698	1	59	FALSE
ATRAID	OK	0.486275	1	334	FALSE
ATRIP	OK	0.991207	1	1	FALSE
ATRIP.1	OK	0.411736	1	11	FALSE
ATRN	OK	0.792808	1	30	FALSE
ATRX	OK	0.309025	0.95353	371	FALSE
ATXN1	OK	0.520935	1	149	FALSE
ATXN10	OK	0.267759	0.910026	215	FALSE
ATXN1L	OK	0.376207	1	26	FALSE
ATXN2	OK	0.742926	1	41	FALSE
ATXN2L	OK	0.269622	0.910852	139	FALSE
ATXN3	OK	0.18914	0.814438	88	FALSE
ATXN7	OK	0.293283	0.938867	101	TRUE
ATXN7L1	OK	0.466761	1	86	TRUE
ATXN7L2	OK	0.115253	0.664983	14	FALSE
ATXN7L3	OK	0.306912	0.952394	27	FALSE
ATXN7L3B	OK	0.713941	1	110	FALSE
AUH	OK	0.467209	1	76	FALSE
AUNIP	OK	1	1	0	FALSE
AUP1	OK	0.383618	1	328	FALSE
AURKA	OK	0.43152	1	10	FALSE
AURKAIP1	OK	0.473212	1	310	FALSE
AURKB	OK	0.562658	1	4	FALSE
AURKC	OK	1	1	0	FALSE
AUTS2	OK	0.490972	1	7	FALSE
AVEN	FAIL	1	1	4	FALSE
AVIL	OK	1	1	0	FALSE
AVL9	OK	0.182777	0.804145	71	FALSE
AVPI1	OK	0.0370818	0.390433	27	FALSE
AVPR2	OK	1	1	0	FALSE
AXDND1	OK	1	1	0	FALSE
AXIN1	OK	0.660818	1	16	FALSE
AXIN2	OK	1	1	0	FALSE
AXL	OK	0.599125	1	3	FALSE
AZI2	OK	0.961433	1	122	FALSE
AZIN1	OK	0.601849	1	226	FALSE
AZIN1-AS1	OK	0.988807	1	9	FALSE
AZIN2	OK	0.999405	1	2	FALSE
AZU1	OK	1	1	0	FALSE
B2M	OK	0.00284663	0.0744245	734	FALSE
B3GALNT1	OK	1	1	0	FALSE
B3GALNT2	OK	0.0364432	0.388322	12	FALSE
B3GALT2	OK	0.900556	1	16	FALSE
B3GALT4	OK	0.0771882	0.557835	54	FALSE
B3GALT6	OK	0.439192	1	8	FALSE
B3GAT1	OK	0.332534	0.975548	12	FALSE
B3GAT2	OK	0.463906	1	5	FALSE
B3GAT3	OK	0.0770435	0.557835	163	FALSE
B3GLCT	OK	0.563889	1	9	FALSE
B3GNT2	OK	0.892114	1	137	FALSE
B3GNT3	OK	1	1	0	FALSE
B3GNT4	OK	1	1	0	FALSE
B3GNT5	OK	0.33893	0.981943	17	FALSE
B3GNT6	OK	1	1	0	FALSE
B3GNT7	FAIL	1	1	1	FALSE
B3GNT8	OK	1	1	0	FALSE
B3GNT9	OK	0.270762	0.912381	5	FALSE
B3GNTL1	OK	0.578559	1	46	FALSE
B4GALNT1	OK	1	1	0	FALSE
B4GALNT3	OK	1	1	0	FALSE
B4GALNT4	OK	1	1	0	FALSE
B4GALT1	OK	0.630498	1	165	FALSE
B4GALT1-AS1	OK	0.985062	1	1	FALSE
B4GALT2	OK	1	1	0	FALSE
B4GALT3	OK	0.949314	1	137	FALSE
B4GALT4	OK	0.409647	1	44	FALSE
B4GALT5	OK	0.016768	0.254087	20	FALSE
B4GALT6	OK	1	1	0	FALSE
B4GALT7	OK	0.603278	1	36	FALSE
B4GAT1	OK	0.389231	1	13	FALSE
B9D1	OK	0.57617	1	4	FALSE
B9D2	OK	0.181797	0.802308	44	FALSE
BAALC	OK	1	1	0	FALSE
BAALC-AS1	OK	1	1	0	FALSE
BABAM1	OK	0.185042	0.806483	117	FALSE
BACE1	OK	1	1	0	FALSE
BACE1-AS	OK	0.972403	1	1	FALSE
BACE2	OK	1	1	0	FALSE
BACH1	OK	0.460726	1	197	FALSE
BACH1-IT2	OK	1	1	0	FALSE
BACH2	OK	0.0690596	0.530345	21	FALSE
BAD	OK	0.816972	1	114	FALSE
BAG1	OK	0.396658	1	136	FALSE
BAG2	OK	0.577241	1	37	FALSE
BAG3	OK	4.08287e-10	5.76771e-08	166	TRUE
BAG4	OK	0.985771	1	52	FALSE
BAG5	OK	0.0771915	0.557835	67	FALSE
BAG6	OK	0.548016	1	131	TRUE
BAHCC1	OK	1	1	0	FALSE
BAHD1	OK	0.434374	1	12	FALSE
BAIAP2	OK	0.306892	0.952394	8	FALSE
BAIAP2-AS1	OK	1	1	0	FALSE
BAIAP2L1	OK	0.539507	1	6	FALSE
BAIAP2L2	OK	1	1	0	FALSE
BAIAP3	OK	1	1	0	FALSE
BAK1	OK	0.00542209	0.11932	118	FALSE
BAMBI	OK	0.917403	1	3	FALSE
BANF1	OK	1.19766e-06	9.36578e-05	252	TRUE
BANK1	OK	0.968051	1	2	FALSE
BANP	OK	0.308464	0.952471	81	FALSE
BAP1	OK	0.709637	1	31	FALSE
BARD1	OK	0.276781	0.918099	72	FALSE
BARX2	OK	1	1	1	FALSE
BASP1	OK	0.113007	0.659748	15	FALSE
BATF	OK	5.20531e-07	4.49169e-05	557	TRUE
BATF2	OK	1	1	0	FALSE
BATF3	OK	0.354839	0.99888	4	FALSE
BAX	OK	0.0369646	0.3903	419	TRUE
BAZ1A	OK	0.214269	0.849711	248	FALSE
BAZ1B	OK	0.810137	1	121	FALSE
BAZ2A	OK	0.853813	1	165	FALSE
BAZ2B	OK	0.535306	1	54	FALSE
BBC3	OK	0.451934	1	65	TRUE
BBIP1	OK	0.250428	0.890983	106	FALSE
BBOF1	OK	0.999742	1	3	FALSE
BBOX1	OK	1	1	0	FALSE
BBS1	OK	0.88739	1	19	FALSE
BBS10	OK	0.839495	1	4	FALSE
BBS12	OK	0.742466	1	8	FALSE
BBS2	OK	0.254556	0.894804	33	FALSE
BBS4	OK	0.268656	0.910237	36	FALSE
BBS5	OK	1	1	1	FALSE
BBS7	OK	0.251823	0.892552	32	FALSE
BBS9	OK	0.200145	0.829024	38	FALSE
BBX	OK	0.0827679	0.577398	183	FALSE
BCAM	FAIL	1	1	1	FALSE
BCAN	OK	1	1	0	FALSE
BCAP29	OK	0.614875	1	99	FALSE
BCAP31	OK	0.369646	1	339	FALSE
BCAR3	OK	1	1	0	FALSE
BCAS1	OK	0.430128	1	25	FALSE
BCAS2	OK	0.0898336	0.602346	436	TRUE
BCAS3	OK	0.112788	0.658788	48	FALSE
BCAS4	OK	0.242226	0.882411	41	FALSE
BCAT1	OK	0.842005	1	9	FALSE
BCAT2	OK	0.821743	1	62	FALSE
BCCIP	OK	0.000921785	0.0314357	183	FALSE
BCDIN3D	OK	0.958109	1	19	FALSE
BCDIN3D-AS1	OK	1	1	0	FALSE
BCKDHA	OK	0.191686	0.817373	143	FALSE
BCKDHB	OK	0.245745	0.886838	57	FALSE
BCKDK	OK	0.61117	1	64	FALSE
BCL10	OK	0.545706	1	161	FALSE
BCL11A	OK	1	1	0	FALSE
BCL11B	OK	0.31766	0.961544	190	FALSE
BCL2	OK	0.420554	1	218	TRUE
BCL2A1	OK	0.109484	0.65187	69	FALSE
BCL2L1	OK	2.91281e-06	0.000210275	189	TRUE
BCL2L10	OK	1	1	0	FALSE
BCL2L11	OK	0.812189	1	112	FALSE
BCL2L12	OK	0.176138	0.791415	51	FALSE
BCL2L13	OK	0.31534	0.95951	83	FALSE
BCL2L14	OK	0.721146	1	4	FALSE
BCL2L15	OK	0.894767	1	2	FALSE
BCL2L2	FAIL	1	1	3	FALSE
BCL2L2-PABPN1	OK	1	1	0	FALSE
BCL3	OK	0.336676	0.97959	72	FALSE
BCL6	OK	0.139379	0.715985	25	FALSE
BCL7A	OK	1	1	0	FALSE
BCL7B	OK	0.341273	0.98416	119	FALSE
BCL7C	OK	0.0826069	0.576734	43	FALSE
BCL9	OK	0.759023	1	5	FALSE
BCL9L	OK	0.275836	0.918051	35	FALSE
BCLAF1	OK	0.178956	0.796434	341	FALSE
BCO2	OK	1	1	0	FALSE
BCOR	OK	0.701625	1	34	FALSE
BCORL1	OK	0.764847	1	3	FALSE
BCR	OK	0.882228	1	18	FALSE
BCS1L	OK	0.934724	1	24	FALSE
BDH1	OK	0.964592	1	18	FALSE
BDH2	OK	0.949994	1	99	FALSE
BDKRB2	OK	1	1	0	FALSE
BDNF-AS	OK	0.62945	1	3	FALSE
BDP1	OK	0.451603	1	171	FALSE
BEAN1-AS1	OK	1	1	0	FALSE
BECN1	OK	0.262812	0.905953	234	FALSE
BEGAIN	OK	1	1	0	FALSE
BEND2	OK	1	1	0	FALSE
BEND3	OK	1	1	0	FALSE
BEND4	OK	1	1	0	FALSE
BEND5	OK	1	1	0	FALSE
BEND6	OK	1	1	0	FALSE
BEST1	OK	0.252579	0.892679	24	FALSE
BEST4	OK	0.624055	1	5	FALSE
BET1	OK	0.709374	1	76	FALSE
BET1L	OK	0.777607	1	111	FALSE
BEX1	OK	0.671786	1	5	FALSE
BEX2	OK	0.330063	0.973025	64	FALSE
BEX4	OK	0.682504	1	85	FALSE
BEX5	OK	0.015857	0.245594	35	FALSE
BFAR	OK	0.897899	1	180	FALSE
BFSP1	OK	1	1	0	FALSE
BFSP2	OK	0.906282	1	36	FALSE
BFSP2-AS1	OK	0.716148	1	14	FALSE
BGLAP	OK	0.999508	1	1	FALSE
BGN	OK	1	1	0	FALSE
BHLHA15	OK	1	1	0	FALSE
BHLHB9	OK	0.508172	1	4	FALSE
BHLHE40	OK	0.00174423	0.052265	124	TRUE
BHLHE40-AS1	OK	0.137514	0.712253	30	TRUE
BHLHE41	FAIL	1	1	3	FALSE
BHMT	OK	1	1	0	FALSE
BHMT2	OK	1	1	0	FALSE
BICC1	OK	1	1	0	FALSE
BICD1	OK	0.578198	1	51	FALSE
BICD2	OK	0.0248399	0.315762	31	FALSE
BID	OK	0.0108382	0.193201	109	FALSE
BIK	OK	0.740469	1	12	FALSE
BIN1	OK	0.739828	1	351	TRUE
BIN2	OK	0.128625	0.694554	341	TRUE
BIN3	OK	0.0741331	0.548361	47	FALSE
BIRC2	OK	0.838312	1	167	FALSE
BIRC3	OK	0.397586	1	444	TRUE
BIRC5	OK	0.600112	1	4	FALSE
BIRC6	OK	0.359816	1	177	FALSE
BIRC6-AS1	OK	1	1	0	FALSE
BIRC7	OK	1	1	0	FALSE
BISPR	OK	0.139065	0.715231	68	FALSE
BIVM	OK	0.268701	0.910237	14	FALSE
BLCAP	OK	0.295598	0.940426	117	FALSE
BLK	OK	0.0383555	0.396328	13	FALSE
BLM	OK	0.421068	1	26	FALSE
BLMH	OK	0.929783	1	53	FALSE
BLNK	OK	0.993299	1	5	FALSE
BLOC1S1	OK	0.304607	0.94966	200	FALSE
BLOC1S2	OK	0.589764	1	206	FALSE
BLOC1S3	OK	0.182017	0.802314	6	FALSE
BLOC1S4	OK	0.263793	0.906643	120	FALSE
BLOC1S5	OK	0.141042	0.721142	53	FALSE
BLOC1S5.1	OK	1	1	0	FALSE
BLOC1S6	OK	0.870587	1	156	FALSE
BLVRA	OK	0.320688	0.964109	86	FALSE
BLVRB	OK	0.415155	1	55	FALSE
BLZF1	OK	0.363251	1	63	FALSE
BMF	OK	0.938056	1	7	FALSE
BMI1	OK	0.336437	0.979511	41	FALSE
BMP1	OK	0.981361	1	3	FALSE
BMP2	OK	1	1	0	FALSE
BMP2K	OK	0.167535	0.774142	10	FALSE
BMP4	OK	1	1	0	FALSE
BMP6	OK	1	1	0	FALSE
BMP8A	OK	1	1	0	FALSE
BMP8B	FAIL	1	1	1	FALSE
BMPR1A	OK	0.219852	0.853674	13	FALSE
BMPR2	OK	0.0606821	0.500456	31	TRUE
BMS1	OK	0.0805808	0.568761	55	FALSE
BMS1P14	OK	0.604264	1	2	FALSE
BNC2	OK	1	1	0	FALSE
BNIP1	OK	0.0209364	0.290605	58	FALSE
BNIP2	OK	0.28488	0.929126	229	TRUE
BNIP3	OK	0.393658	1	82	FALSE
BNIP3L	OK	0.98726	1	205	FALSE
BNIPL	OK	1	1	0	FALSE
BOC	OK	1	1	0	FALSE
BOD1	OK	0.645908	1	38	FALSE
BOD1L1	OK	0.933738	1	114	FALSE
BOK	OK	1	1	0	FALSE
BOLA1	OK	0.0453394	0.433058	32	FALSE
BOLA2	OK	0.582935	1	3	FALSE
BOLA2B	OK	0.0399198	0.404004	38	FALSE
BOLA3	OK	0.093516	0.610533	207	FALSE
BOLA3-AS1	OK	0.242747	0.882841	7	FALSE
BOP1	OK	0.813935	1	32	FALSE
BORA	OK	0.841308	1	30	FALSE
BORCS5	OK	0.0244681	0.313646	120	FALSE
BORCS6	OK	0.0372	0.390433	60	FALSE
BORCS7	OK	0.869094	1	115	FALSE
BORCS8	OK	0.334451	0.977989	57	FALSE
BORCS8-MEF2B	OK	0.579092	1	11	FALSE
bP-21264C1.2	OK	0.371832	1	24	FALSE
BPGM	OK	0.0777942	0.559869	79	FALSE
BPHL	OK	0.212646	0.847609	16	FALSE
BPI	OK	1	1	0	FALSE
BPNT1	OK	0.319301	0.963017	33	FALSE
BPTF	OK	0.720488	1	186	FALSE
BRAF	OK	0.221304	0.855591	52	FALSE
BRAP	OK	0.158886	0.755483	76	TRUE
BRAT1	OK	0.0272329	0.331277	43	FALSE
BRCA1	OK	0.940637	1	5	FALSE
BRCA2	OK	0.636277	1	24	FALSE
BRCC3	OK	0.527433	1	71	TRUE
BRD1	OK	0.40615	1	19	FALSE
BRD2	OK	0.230654	0.868708	366	TRUE
BRD3	OK	0.2472	0.889102	39	FALSE
BRD4	OK	0.646614	1	142	FALSE
BRD7	OK	0.149842	0.741162	60	FALSE
BRD8	OK	0.0555311	0.476599	57	FALSE
BRD9	OK	0.237491	0.878197	51	FALSE
BRE	OK	0.320309	0.96388	214	FALSE
BRF1	OK	0.389224	1	12	FALSE
BRF2	OK	0.184778	0.806483	31	FALSE
BRI3	OK	0.118067	0.67097	27	FALSE
BRI3BP	OK	0.931223	1	2	FALSE
BRICD5	OK	0.572781	1	6	FALSE
BRIP1	OK	0.95812	1	8	FALSE
BRIX1	OK	0.773789	1	105	FALSE
BRK1	OK	0.0216451	0.294965	539	FALSE
BRMS1	OK	0.0826839	0.577041	159	FALSE
BRMS1L	OK	0.615747	1	16	FALSE
BROX	OK	0.758366	1	103	FALSE
BRPF1	OK	0.0249275	0.316117	30	FALSE
BRPF3	OK	0.26436	0.907053	6	FALSE
BRSK1	OK	0.837349	1	2	FALSE
BRWD1	OK	0.260478	0.903488	129	FALSE
BRWD1-AS2	OK	1	1	2	FALSE
BRWD3	OK	0.748543	1	35	FALSE
BSCL2	OK	0.770969	1	43	FALSE
BSDC1	OK	0.455547	1	143	FALSE
BSG	OK	0.0787316	0.563048	384	FALSE
BSPRY	FAIL	1	1	1	FALSE
BST1	OK	0.904526	1	1	FALSE
BST2	OK	0.0637543	0.510348	342	TRUE
BTAF1	OK	0.31972	0.963194	140	FALSE
BTBD1	OK	0.254443	0.894804	68	FALSE
BTBD10	OK	0.830742	1	75	FALSE
BTBD11	OK	0.154767	0.748453	4	FALSE
BTBD16	OK	1	1	0	FALSE
BTBD19	FAIL	1	1	2	FALSE
BTBD2	OK	0.8403	1	21	FALSE
BTBD3	OK	1	1	0	FALSE
BTBD6	OK	0.701236	1	14	FALSE
BTBD7	OK	0.79974	1	32	FALSE
BTBD8	OK	0.483688	1	5	FALSE
BTBD9	OK	0.670196	1	48	FALSE
BTD	OK	0.700791	1	60	FALSE
BTF3	OK	0.401557	1	713	TRUE
BTF3L4	OK	0.859265	1	223	FALSE
BTG1	OK	0.00960072	0.177588	728	TRUE
BTG2	OK	1.02341e-08	1.16409e-06	435	TRUE
BTG3	OK	0.000325156	0.0136262	451	TRUE
BTK	OK	0.688853	1	2	FALSE
BTLA	OK	0.037983	0.394865	49	FALSE
BTN1A1	OK	1	1	0	FALSE
BTN2A1	OK	0.428154	1	81	FALSE
BTN2A2	OK	0.196815	0.822714	50	TRUE
BTN3A1	OK	0.458739	1	136	FALSE
BTN3A2	OK	0.0293143	0.345014	299	FALSE
BTN3A3	OK	0.146821	0.734901	115	FALSE
BTNL8	OK	0.255472	0.895366	8	FALSE
BTNL9	OK	0.752406	1	3	FALSE
BTRC	OK	0.717099	1	31	FALSE
BUB1	OK	0.435883	1	12	FALSE
BUB1B	OK	0.911273	1	1	FALSE
BUB3	OK	0.00608938	0.13072	473	FALSE
BUD13	OK	0.541957	1	38	FALSE
BUD31	OK	0.236451	0.877153	316	FALSE
BVES	OK	1	1	0	FALSE
BVES-AS1	OK	1	1	0	FALSE
BYSL	OK	0.524456	1	9	FALSE
BZRAP1	OK	0.286825	0.931809	19	FALSE
BZRAP1-AS1	OK	0.0838169	0.580554	26	FALSE
BZW1	OK	0.155956	0.750518	368	FALSE
BZW2	OK	0.0587513	0.491407	99	FALSE
C10orf10	OK	0.999998	1	2	FALSE
C10orf105	OK	0.929534	1	1	FALSE
C10orf11	OK	1	1	3	FALSE
C10orf111	OK	1	1	0	FALSE
C10orf12	OK	0.516266	1	5	FALSE
C10orf128	OK	0.770417	1	43	FALSE
C10orf2	FAIL	1	1	1	FALSE
C10orf25	OK	1	1	0	FALSE
C10orf35	OK	0.538591	1	42	FALSE
C10orf54	OK	0.619917	1	305	FALSE
C10orf55	OK	1	1	0	FALSE
C10orf76	OK	0.588622	1	61	FALSE
C10orf88	OK	0.349452	0.994694	21	FALSE
C10orf91	OK	1	1	0	FALSE
C10orf95	OK	0.987384	1	4	FALSE
C11orf1	OK	0.954887	1	74	FALSE
C11orf21	OK	0.596861	1	26	FALSE
C11orf24	OK	0.86041	1	36	FALSE
C11orf31	OK	2.43669e-06	0.000177848	413	FALSE
C11orf45	FAIL	1	1	1	FALSE
C11orf49	OK	0.0772514	0.558026	60	TRUE
C11orf54	OK	0.00205709	0.0591692	66	FALSE
C11orf57	OK	0.635014	1	54	FALSE
C11orf58	OK	0.26688	0.909521	414	FALSE
C11orf63	OK	0.211921	0.847002	13	FALSE
C11orf65	FAIL	1	1	2	FALSE
C11orf68	OK	0.268992	0.91066	12	FALSE
C11orf71	OK	0.0508323	0.455974	61	FALSE
C11orf73	OK	0.42811	1	207	FALSE
C11orf74	OK	1	1	0	FALSE
C11orf80	OK	0.269767	0.910852	32	FALSE
C11orf84	OK	0.34255	0.985716	5	FALSE
C11orf95	OK	0.99942	1	1	FALSE
C11orf96	OK	1	1	1	FALSE
C11orf98	OK	0.0156565	0.244433	178	TRUE
C12orf10	OK	0.463841	1	149	FALSE
C12orf29	OK	0.164335	0.766006	66	FALSE
C12orf4	OK	0.455264	1	41	FALSE
C12orf40	FAIL	1	1	1	FALSE
C12orf42	OK	0.557386	1	6	FALSE
C12orf43	OK	0.171334	0.781375	49	FALSE
C12orf45	OK	0.00649457	0.136409	95	FALSE
C12orf49	OK	0.175126	0.790178	27	FALSE
C12orf57	OK	0.00198739	0.0581186	636	FALSE
C12orf60	OK	0.110552	0.653574	7	FALSE
C12orf65	OK	0.46537	1	69	FALSE
C12orf66	OK	0.599154	1	53	FALSE
C12orf73	OK	0.109631	0.65187	23	FALSE
C12orf74	OK	0.879868	1	2	FALSE
C12orf75	OK	0.0688326	0.530183	254	TRUE
C12orf76	OK	0.142281	0.723426	107	FALSE
C12orf77	OK	1	1	0	FALSE
C14orf1	OK	0.00753319	0.151747	160	TRUE
C14orf119	OK	0.0244765	0.313646	132	TRUE
C14orf132	OK	1	1	0	FALSE
C14orf142	OK	0.77831	1	80	FALSE
C14orf159	OK	0.685494	1	92	FALSE
C14orf166	OK	0.00386803	0.0931998	488	FALSE
C14orf169	OK	0.370263	1	37	FALSE
C14orf178	OK	1	1	0	FALSE
C14orf2	OK	0.006535	0.136806	528	FALSE
C14orf28	OK	0.0964382	0.61854	30	FALSE
C14orf37	OK	0.0345807	0.37706	11	FALSE
C14orf79	OK	1	1	0	FALSE
C14orf80	OK	0.280418	0.924192	15	FALSE
C14orf93	OK	0.608171	1	30	FALSE
C15orf39	OK	0.106341	0.644787	31	FALSE
C15orf40	OK	0.0308957	0.353566	143	FALSE
C15orf41	OK	0.361851	1	29	FALSE
C15orf48	OK	0.280395	0.924192	7	FALSE
C15orf52	OK	0.999977	1	1	FALSE
C15orf53	OK	0.597942	1	65	FALSE
C15orf57	OK	0.519331	1	158	FALSE
C15orf61	OK	0.613516	1	144	FALSE
C15orf65	FAIL	1	1	1	FALSE
C16orf13	OK	0.0367713	0.389483	276	FALSE
C16orf45	OK	0.0667114	0.523313	35	FALSE
C16orf46	OK	1	1	0	FALSE
C16orf52	OK	0.262696	0.905953	5	FALSE
C16orf54	OK	0.21911	0.853407	41	FALSE
C16orf58	OK	0.209381	0.843542	43	FALSE
C16orf59	OK	1	1	1	FALSE
C16orf62	OK	0.439309	1	47	FALSE
C16orf70	OK	0.843392	1	22	FALSE
C16orf71	OK	1	1	0	FALSE
C16orf72	OK	0.0445002	0.429719	84	FALSE
C16orf74	OK	0.104027	0.638934	24	TRUE
C16orf86	OK	0.802009	1	9	FALSE
C16orf87	OK	0.000478162	0.0186471	182	FALSE
C16orf91	OK	0.206478	0.83996	48	FALSE
C16orf95	FAIL	1	1	3	FALSE
C17orf100	OK	0.310533	0.954559	14	FALSE
C17orf105	OK	1	1	0	FALSE
C17orf107	OK	0.326129	0.969751	11	FALSE
C17orf49	OK	0.208579	0.842531	76	FALSE
C17orf50	OK	1	1	0	FALSE
C17orf51	OK	0.905409	1	1	FALSE
C17orf53	OK	0.904537	1	2	FALSE
C17orf58	OK	0.790461	1	6	FALSE
C17orf62	OK	0.439006	1	221	FALSE
C17orf64	OK	1	1	0	FALSE
C17orf67	OK	0.118153	0.67097	32	FALSE
C17orf75	OK	0.0779198	0.560312	47	FALSE
C17orf80	OK	0.436823	1	13	FALSE
C17orf89	OK	0.120128	0.67542	165	FALSE
C17orf96	OK	0.0644909	0.514369	14	FALSE
C17orf97	OK	1	1	0	FALSE
C18orf21	OK	0.457465	1	75	FALSE
C18orf25	OK	0.672837	1	54	FALSE
C18orf32	OK	0.115362	0.665219	294	FALSE
C18orf54	OK	0.491974	1	6	FALSE
C18orf65	OK	1	1	0	FALSE
C18orf8	OK	0.208272	0.841787	82	FALSE
C19orf12	OK	0.349861	0.995213	65	FALSE
C19orf18	FAIL	1	1	2	FALSE
C19orf24	OK	0.573045	1	142	FALSE
C19orf25	OK	0.0943242	0.611433	131	FALSE
C19orf33	OK	1	1	0	FALSE
C19orf35	OK	0.999423	1	2	FALSE
C19orf38	OK	0.633637	1	6	FALSE
C19orf43	OK	0.325192	0.96894	548	FALSE
C19orf44	FAIL	1	1	1	FALSE
C19orf47	OK	0.711351	1	19	FALSE
C19orf48	OK	0.204932	0.837522	61	FALSE
C19orf52	OK	0.422032	1	38	FALSE
C19orf53	OK	0.284058	0.928329	505	FALSE
C19orf54	OK	0.87527	1	17	FALSE
C19orf57	OK	1	1	0	FALSE
C19orf60	OK	0.131509	0.699981	349	FALSE
C19orf66	OK	0.388576	1	180	FALSE
C19orf67	OK	1	1	0	FALSE
C19orf68	OK	0.316573	0.960576	8	FALSE
C19orf70	OK	0.442253	1	324	FALSE
C19orf71	OK	0.999956	1	1	FALSE
C19orf73	FAIL	1	1	2	FALSE
[truncated: 16,337 more rows]
