# Supplementary material for: CD177 modulates the function and homeostasis of tumor-infiltrating regulatory T cells
Source: Nat Commun. 2021 Oct 1;12:5764. doi: 10.1038/s41467-021-26091-4 (PMC8486774; doi:10.1038/s41467-021-26091-4)
Supplement: Supplementary file 8 — Supplemental Data 4 [file 41467_2021_26091_MOESM8_ESM.xlsx]

## Sheet: Treg Specifics
Supplementary Table 4. Treg gene signatures used for filtering in Figure 3
Genes
AC002331.1	CD70	FANK1	LAT	PFN1	SERPINE2	ZAP70
AC017002.1	CD79B	FAS	LAYN	PHACTR2	SGMS1	ZC2HC1A
AC133644.2	CD82	FBLN7	LCK	PHLDA1	SGTB	ZC3H12D
AC145110.1	CD96	FKBP1A	LEF1	PHTF2	SH2D1A
ACTA2	CDKN2A	FLT3LG	LEPROTL1	PKIA	SH2D2A
ACTB	CHN1	FOXP3	LGALS1	PKM	SIRPG
AHR	CISH	FYN	LIMA1	PLP2	SIT1
AKIP1	CKLF	GADD45A	LINC00152	PMAIP1	SKAP1
AQP3	CLEC7A	GALM	LINC00519	PPP1R18	SLAMF1
ARHGAP9	COL9A2	GAPDH	LINC01550	PRDM1	SLFN5
ARID5B	CORO1B	GATA3	LINC01588	PRF1	SMS
ASB2	COX8A	GBP2	LMCD1	PRKAR1B	SPOCK2
ATP6V0E2	CPNE2	GBP5	LPAR2	PRKCDBP	SRGN
BATF	CRADD	GLRX	LTA	PRKCH	STAM
BCL11B	CREM	GNG2	LTB	PSMB8	STAT4
BTG3	CRIP1	GNG8	MAGEH1	PTP4A3	SUSD3
C12orf57	CST7	HACD1	MAN1A2	PTPN22	SYTL3
CACYBP	CTC-490G23.2	HAPLN3	MAST4	PTTG1	TBC1D4
CALM3	CTD-2020K17.1	HILPDA	MICAL2	PVT1	TBC1D8
CAMK1	CTLA4	HLA-A	MIR4435-2HG	RAB33A	THEM4
CAMK4	CTSC	HNRNPLL	MPZL3	RAC2	TIAM1
CARD16	CUL9	HPGD	MRPS6	RCAN3	TIGIT
CARD17	CXCR3	HTATIP2	MZB1	RGS1	TNFRSF13B
CASP1	CXCR6	ICA1	NAB1	RHBDD2	TNFRSF18
CBLB	DNPH1	ICOS	NAMPT	RHOC	TNFRSF1B
CCDC141	DOK2	IKZF2	NDFIP2	RORA	TNFRSF25
CCR4	DUSP16	IKZF4	NEDD9	RP11-138A9.2	TNFRSF4
CCR6	DUSP4	IL1R2	NGFRAP1	RP11-1399P15.1	TNFRSF9
CCR8	ENO1	IL21R	NINJ2	RPS27L	TNIK
CD177	ENTPD1	IL2RA	OBFC1	RSBN1	TOX
CD2	EPHX2	IL2RB	OLFM2	RTKN2	TRAF1
CD247	EPSTI1	IL32	OPTN	S100A11	TSPAN5
CD27	ETS1	IL7R	OXNAD1	S100A4	TTN
CD28	EZR	IPCEF1	PARK7	SAMSN1	UGP2
CD5	F5	ITK	PBX4	SDC4	UTS2
CD58	FAM129A	ITM2A	PBXIP1	SELL	UXS1
CD7	FANCL	LAIR2	PCED1B	SELPLG	WNT10A
