# Supplementary material for: CD177 modulates the function and homeostasis of tumor-infiltrating regulatory T cells
Source: Nat Commun. 2021 Oct 1;12:5764. doi: 10.1038/s41467-021-26091-4 (PMC8486774; doi:10.1038/s41467-021-26091-4)
Supplement: Supplementary file 9 — Source Data [file 41467_2021_26091_MOESM9_ESM.xlsx]

## Sheet: Fig2e
Row.names	fate	Cytotoxicity	Exhaustion	Naive	cellcycle
PB.700_AACTCAGAGTTAAGTG	PBMC	-0.295155	0.228315	0.574108	-0.0574715
PB.700_AACTCCCGTTAGGGTG	PBMC	-0.27314	0.356877	0.186641	-0.00735775
PB.700_AAGACCTTCACGATGT	PBMC	-0.271041	0.297895	0.300219	-0.00895254
PB.700_ACAGCCGTCTGCCCTA	PBMC	-0.199731	0.174575	0.0895266	-0.014215
PB.700_ACATCAGGTATAGGTA	PBMC	-0.299285	0.225977	0.182497	-0.0411829
PB.700_ACCTTTACACAGGTTT	PBMC	-0.288672	0.169504	0.176518	-0.0577749
PB.700_ACGATGTTCGGCGGTT	PBMC	-0.278179	0.195494	0.451419	0.00212218
PB.700_ACGGCCAGTGGCAAAC	PBMC	-0.271335	0.287583	0.199237	-0.0181504
PB.700_ACTTACTAGAGTGAGA	PBMC	-0.132449	0.365344	0.188776	0.00233773
PB.700_ACTTGTTGTTAGAACA	PBMC	-0.0952599	0.279628	0.238233	-0.0105298
PB.700_ACTTTCAAGGAGCGTT	PBMC	-0.269303	0.216338	0.236972	-0.0221826
PB.700_ACTTTCACAGACAGGT	PBMC	-0.303095	0.145722	0.652208	-0.040889
PB.700_ACTTTCATCTTGTACT	PBMC	-0.164758	0.253091	0.293484	-0.0457532
PB.700_AGAGCTTCACTTCTGC	PBMC	-0.284649	0.326546	0.423987	-0.0244225
PB.700_AGGCCGTCAGTAGAGC	PBMC	-0.271415	0.287257	0.122713	-0.00297453
PB.700_AGTCTTTTCTGCCCTA	PBMC	-0.272485	0.346706	0.245762	-0.0051004
PB.700_ATAACGCGTCTCCCTA	PBMC	-0.264104	0.232018	0.140371	0.0102153
PB.700_ATCACGACAATGCCAT	PBMC	-0.299432	0.295958	0.166603	-0.0536172
PB.700_ATCCACCAGCGTAGTG	PBMC	-0.275399	0.277778	0.558198	-0.043496
PB.700_ATTGGTGCATGACATC	PBMC	-0.137585	0.27379	0.545246	-0.0191065
PB.700_CACAGTACAACACCTA	PBMC	-0.137803	0.279641	0.114083	-0.0102321
PB.700_CACAGTAGTAAAGGAG	PBMC	-0.291345	0.322519	0.0827677	0.00374791
PB.700_CAGAATCTCTACTTAC	PBMC	-0.280612	0.18814	0.528339	-0.0332512
PB.700_CAGCATAGTAAATACG	PBMC	-0.00326571	0.278303	0.563911	-0.0221482
PB.700_CAGCCGATCTCTTGAT	PBMC	-0.275653	0.283012	0.229834	-0.0253119
PB.700_CAGCTGGGTTGGAGGT	PBMC	-0.296732	0.155564	0.0720329	-0.0345894
PB.700_CAGGTGCCATTCACTT	PBMC	-0.273968	0.206159	0.196683	0.0159141
PB.700_CATCGAATCCGCGCAA	PBMC	-0.204049	0.218998	0.256709	-0.046909
PB.700_CATCGGGTCCCTAACC	PBMC	-0.272338	0.210182	0.466577	-0.0186775
PB.700_CCACGGATCCAGAAGG	PBMC	-0.180978	0.30285	0.507576	-0.0437152
PB.700_CCACTACTCTTCCTTC	PBMC	-0.27969	0.333168	0.296833	-0.0251233
PB.700_CCCAGTTCAGATCGGA	PBMC	-0.281975	0.187953	0.282039	-0.0205776
PB.700_CCCTCCTAGTAATCCC	PBMC	-0.193114	0.379067	0.441286	-0.00311946
PB.700_CCTACCACACATTCGA	PBMC	-0.27044	0.212764	0.233881	-0.0379926
PB.700_CCTAGCTTCTATCCTA	PBMC	-0.226405	0.297537	0.583822	-0.0297301
PB.700_CCTCAGTGTTGCTCCT	PBMC	-0.271469	0.210294	0.310217	0.0214761
PB.700_CGATGGCCACAGACTT	PBMC	0.445047	0.311628	0.390751	-0.0207671
PB.700_CGCGGTAGTTGATTCG	PBMC	-0.33281	0.173638	0.333104	-0.0603483
PB.700_CGCGGTAGTTGTGGCC	PBMC	-0.307466	0.313184	0.288854	-0.046774
PB.700_CGCTTCACAGTTCCCT	PBMC	-0.280719	0.192762	0.291295	-0.00725043
PB.700_CGTAGCGTCGCCTGAG	PBMC	-0.263556	0.231101	0.20899	0.00742899
PB.700_CGTCTACTCAGTCAGT	PBMC	-0.271857	0.347461	0.187179	0.0110403
PB.700_CGTTAGACATGACATC	PBMC	-0.272953	0.206964	0.30701	0.017985
PB.700_CTACACCGTCAGAGGT	PBMC	-0.26667	0.22459	0.205328	0.00328689
PB.700_CTACATTTCTCACATT	PBMC	-0.174714	0.362592	0.271318	-0.0379051
PB.700_CTCACACAGAGCTGGT	PBMC	-0.268809	0.21675	0.200013	-0.0167433
PB.700_CTCGTCAGTAGGCATG	PBMC	-0.316408	0.304206	0.284725	-0.0480281
PB.700_CTCTACGCAAATACAG	PBMC	-0.264291	0.301676	0.137096	-0.00526101
PB.700_CTGCGGACAGTACACT	PBMC	-0.268795	0.216806	0.127741	0.0219478
PB.700_CTTTGCGGTGGGTATG	PBMC	-0.278941	0.196355	0.530173	-0.00436244
PB.700_GAAATGAGTACTTCTT	PBMC	-0.279462	0.262512	0.531413	-0.00558512
PB.700_GAACATCAGACCTTTG	PBMC	-0.274476	0.281717	0.413386	-0.000261427
PB.700_GACACGCAGCATCATC	PBMC	-0.137616	0.275511	0.179992	-0.0157691
PB.700_GACAGAGGTCGTCTTC	PBMC	-0.273474	0.207843	0.185217	-0.00744731
PB.700_GACGTGCAGGGAAACA	PBMC	-0.273888	0.28353	0.620414	-0.0255591
PB.700_GACTAACCAACGCACC	PBMC	-0.136143	0.183668	0.525829	-0.0141663
PB.700_GATCAGTCAGTAGAGC	PBMC	-0.284194	0.26497	0.526806	0.00840145
PB.700_GATCGTAAGTTACGGG	PBMC	-0.268034	0.286314	0.399874	-0.0162081
PB.700_GATCGTATCAGGCAAG	PBMC	-0.30518	0.235742	0.632016	0.0181775
PB.700_GCAAACTCACGAGAGT	PBMC	-0.272739	0.209097	0.338968	-0.0132799
PB.700_GCGGGTTGTCCCGACA	PBMC	-0.162302	0.198649	0.25686	-0.0313318
PB.700_GCGGGTTGTGCAGACA	PBMC	-0.288231	0.175604	0.0905556	0.00765501
PB.700_GCTCTGTTCGGCGCTA	PBMC	-0.306116	0.239557	0.27945	0.0113866
PB.700_GGATTACAGCCACCTG	PBMC	-0.266109	0.287546	0.542298	-0.0113952
PB.700_GGCCGATGTTGATTCG	PBMC	-0.290757	0.247579	0.284524	-0.0326921
PB.700_GGGATGAGTGGCTCCA	PBMC	-0.268889	0.354219	0.295483	-0.0179041
PB.700_GGTGCGTTCAATAAGG	PBMC	-0.267766	0.218396	0.304407	-0.0246112
PB.700_GTACGTAAGCGATGAC	PBMC	-0.273795	0.282841	0.244549	0.0311784
PB.700_GTCATTTGTCGAACAG	PBMC	-0.284528	0.184361	0.517688	-0.0412802
PB.700_GTCCTCAGTTCGTGAT	PBMC	-0.288886	0.265248	0.419198	0.00905885
PB.700_GTGAAGGCATGAGCGA	PBMC	-0.102306	0.253823	0.304807	0.029757
PB.700_GTGTTAGCACGTTGGC	PBMC	-0.289314	0.172648	0.0873048	-0.0269065
PB.700_GTTCATTCAGGCAGTA	PBMC	-0.276789	0.198506	0.296002	-0.0270486
PB.700_TAAGTGCAGTCGAGTG	PBMC	-0.267285	0.296403	0.448095	0.00683759
PB.700_TAGACCATCATGGTCA	PBMC	-0.277832	0.2739	0.609043	-0.000182664
PB.700_TAGCCGGAGACGCAAC	PBMC	-0.0987612	0.261823	0.433157	-0.0450783
PB.700_TCAATCTCATTTGCCC	PBMC	-0.319697	0.29868	0.289188	-0.0495096
PB.700_TCACGAAAGTACGATA	PBMC	-0.284395	0.18481	0.421551	0.005867
PB.700_TCAGCAAAGGTGACCA	PBMC	-0.299459	0.230158	0.394892	0.00650644
PB.700_TCAGGATTCTGTCTAT	PBMC	-0.272953	0.439671	0.195154	-0.002812
PB.700_TCATTACGTTGTACAC	PBMC	-0.152252	0.248021	0.302672	-0.0303955
PB.700_TCGCGAGCAGCAGTTT	PBMC	-0.311997	0.350991	0.574077	-0.0393158
PB.700_TGACTAGAGAAGCCCA	PBMC	-0.271857	0.277831	0.233402	-0.0248022
PB.700_TGCGGGTGTAAGTGTA	PBMC	-0.268675	0.221203	0.20339	-0.00592651
PB.700_TGTCCCAGTGACTACT	PBMC	-0.00128155	0.357236	0.307859	-0.0344731
PB.700_TGTTCCGGTACCCAAT	PBMC	-0.282617	0.258931	0.170609	0.00807697
PB.700_TTAGTTCCATTCACTT	PBMC	-0.288752	0.331703	0.282939	-0.00419392
PB.700_TTCGGTCCACATCTTT	PBMC	-0.277177	0.289749	0.309434	0.0268287
PB.700_TTCTACACACTGTGTA	PBMC	-0.276441	0.341778	0.287378	-0.0260635
PB.700_TTCTCAACAGGTCGTC	PBMC	-0.265708	0.288768	0.24397	0.0148115
PB.700_TTGTAGGAGGCACATG	PBMC	-0.273273	0.346757	0.186665	-0.0273737
PB.700_TTTATGCTCGTGGTCG	PBMC	-0.304539	0.233248	0.259428	-0.0331418
PB.700_TTTGCGCGTGTTTGTG	PBMC	-0.131165	0.220529	0.314084	-0.00495579
PB.700_TTTGCGCTCCGATATG	PBMC	-0.28104	0.27181	0.29174	-0.0271458
PB.715_AAAGCAAGTTACGACT	PBMC	-0.268247	0.284482	0.24866	0.014713
PB.715_ACGGGCTAGGTACTCT	PBMC	-0.268608	0.286137	0.296942	0.00131383
PB.715_AGCTCCTGTGTGCCTG	PBMC	-0.270373	0.288924	0.412808	-0.0384152
PB.715_AGTCTTTTCTAACTGG	PBMC	-0.281828	0.268335	0.285963	-0.0158402
PB.715_ATAACGCGTAAACCTC	PBMC	-0.191694	0.280092	0.125029	-0.0178129
PB.715_ATCATGGCAGGGTTAG	PBMC	-0.179454	0.289968	0.135412	-0.00966083
PB.715_ATGTGTGTCAACGAAA	PBMC	-0.277979	0.36361	0.295567	-0.00285702
PB.715_CAACCAACAGGAACGT	PBMC	-0.0797274	0.295532	0.302324	-0.0351243
PB.715_CAAGGCCAGAAACCAT	PBMC	-0.269905	0.213868	0.199692	-0.0249993
PB.715_CAGATCATCCAATGGT	PBMC	-0.194854	0.35267	0.185761	-0.0170381
PB.715_CAGCTAATCAACACAC	PBMC	-0.273821	0.283519	0.117521	-0.0161157
PB.715_CATCGAATCTAACCGA	PBMC	-0.127783	0.309317	0.167456	-0.000780618
PB.715_CGGACTGAGATGGGTC	PBMC	-0.184608	0.215889	0.449291	-0.0119744
PB.715_CGGAGCTCAGGTTTCA	PBMC	-0.263836	0.456661	0.201751	-0.0177563
PB.715_CGTCCATGTACTTGAC	PBMC	-0.268087	0.285736	0.202876	-0.0144202
PB.715_CGTCCATGTCTCGTTC	PBMC	-0.27719	0.198151	0.192025	-0.000684785
PB.715_CGTTCTGTCGTCCGTT	PBMC	0.116071	0.276544	0.121965	-0.0345064
PB.715_CTACGTCTCGCCCTTA	PBMC	-0.178127	0.251257	0.338444	-0.00309757
PB.715_CTCGAGGTCGGAGCAA	PBMC	-0.267806	0.295161	0.194842	-0.0215568
PB.715_CTCGGAGCATGAACCT	PBMC	-0.268849	0.285814	0.128841	-0.0204087
PB.715_CTCGGGATCCAATGGT	PBMC	-0.26409	0.302111	0.246376	-0.0163719
PB.715_CTCGTACAGTACTTGC	PBMC	-0.276455	0.280376	0.182816	-0.0135381
PB.715_CTTAACTTCCGGCACA	PBMC	-0.268568	0.293758	0.296039	-0.0223356
PB.715_CTTCTCTGTCAAAGAT	PBMC	-0.273327	0.207544	0.251876	-0.0110176
PB.715_CTTTGCGCAGGCTGAA	PBMC	-0.261738	0.233646	0.204292	-0.00771218
PB.715_GATCTAGCACATTCGA	PBMC	-0.27314	0.361692	0.243144	0.00875059
PB.715_GATGAAAGTACAGACG	PBMC	-0.268194	0.43971	0.193114	0.00938019
PB.715_GATGAAAGTTACGTCA	PBMC	-0.121874	0.297586	0.573626	-0.0302132
PB.715_GCAGTTAAGACTAGGC	PBMC	-0.201278	0.422639	0.212137	-0.0141652
PB.715_GCATGATCAGCTATTG	PBMC	-0.290303	0.251406	0.173327	-0.0352568
PB.715_GCGCAGTTCCTTTCTC	PBMC	-0.279636	0.195962	0.293196	-0.0239377
PB.715_GCGGGTTCATCCTAGA	PBMC	-0.196177	0.204344	0.33646	-0.00915208
PB.715_GCTGGGTTCACCTTAT	PBMC	-0.267218	0.358007	0.306032	-0.0166792
PB.715_GGATGTTTCTTGCCGT	PBMC	-0.267646	0.220361	0.241683	-0.0129687
PB.715_GGGATGATCATCTGTT	PBMC	-0.280812	0.192631	0.217658	0.0144529
PB.715_GGGCACTGTATAATGG	PBMC	-0.272164	0.276091	0.299964	-0.0112451
PB.715_GTAACTGGTACTTGAC	PBMC	-0.260201	0.236078	0.414969	-0.00551552
PB.715_TATCTCATCAGGCCCA	PBMC	-0.258276	0.24128	0.258688	-0.00828804
PB.715_TCAGATGGTCACACGC	PBMC	-0.27195	0.206066	0.287012	-0.0200756
PB.715_TCAGCTCGTTCACCTC	PBMC	-0.0753896	0.149109	0.0662796	0.0113919
PB.715_TCGGTAACACACAGAG	PBMC	-0.260936	0.236172	0.212444	-0.00304528
PB.715_TCGTACCAGGAGTAGA	CF1	-0.261617	0.299815	0.14437	0.0018267
PB.715_TGCGCAGTCTCTTATG	PBMC	-0.268234	0.218621	0.239412	-0.00238503
PB.715_TGCGGGTCATATGCTG	PBMC	-0.26925	0.21486	0.298616	0.0264489
PB.715_TGCTACCCACGAGGTA	PBMC	-0.268528	0.218883	0.129098	-0.0313941
PB.715_TGGCTGGTCTGAGTGT	PBMC	-0.0151847	0.236871	0.536071	-0.0496293
PB.715_TTAACTCCAAGCCGTC	PBMC	-0.305047	0.137807	0.30214	-0.00780623
PB.715_TTCTCAAAGCGCTTAT	PBMC	-0.310474	0.124841	0.409758	-0.0441563
PB.715_TTGAACGCATACTCTT	PBMC	-0.288659	0.174444	0.30184	-0.0199704
PB.715_TTTCCTCAGGACGAAA	PBMC	-0.186675	0.368386	0.117241	-0.00526649
PB.744_AACTCTTAGGACAGAA	PBMC	-0.275532	0.2015	0.238224	0.010324
PB.744_ACCCACTAGAGAACAG	PBMC	-0.267646	0.219725	0.296406	-0.0117056
PB.744_AGTCTTTAGACGACGT	PBMC	-0.276308	0.279019	0.182197	-0.0148008
PB.744_ATAGACCCAGAGCCAA	PBMC	0.418692	0.328047	0.289377	-0.0445748
PB.744_ATCATCTAGTCTTGCA	PBMC	-0.191444	0.269244	0.0994896	-0.0257477
PB.744_ATCATCTCACCACGTG	PBMC	-0.302039	0.289751	0.28745	-0.00720988
PB.744_CATCGAACAAGTTGTC	PBMC	0.0880308	0.274491	0.592972	-0.0278895
PB.744_CCTTCGATCAACCAAC	PBMC	-0.272979	0.356618	0.40278	-0.030058
PB.744_CGATCGGTCATGCTCC	PBMC	-0.269584	0.352996	0.499041	2.52069e-05
PB.744_CGATGTAAGTGAAGTT	PBMC	-0.270306	0.281928	0.649667	-0.0110034
PB.744_GGATGTTGTCATATCG	PBMC	-0.290477	0.329019	0.285952	-0.000720488
PB.744_TACGGTACATGGGACA	PBMC	-0.267699	0.215926	0.236336	0.0108301
PB.744_TCTGAGAAGTGTGAAT	PBMC	-0.264759	0.300972	0.13588	-0.0149627
PB.744_TGGTTAGCATTCTCAT	PBMC	-0.289234	0.310149	0.0877959	-0.031914
PB.744_TGTCCCAGTACGAAAT	PBMC	-0.0274074	0.330673	0.185264	0.0291578
PB.744_TTAGGACGTGCATCTA	PBMC	-0.271295	0.34759	0.355426	-0.0107952
TM.700_AAACCTGAGTAGCCGA	CF1	-0.0743054	0.169785	0.157566	0.0125453
TM.700_AAAGATGTCCCAACGG	CF1	-0.192242	0.344157	0.12566	-0.00548032
TM.700_AAAGTAGTCAGTTTGG	CF1	-0.0197793	0.330603	0.16594	-0.0167502
TM.700_AAATGCCTCCTAGGGC	CF1	-0.111682	0.35282	0.115954	-0.0103865
TM.700_AACACGTGTTTGTTGG	CF2	-0.274744	0.204438	0.405513	-0.00706495
TM.700_AACGTTGGTCTCGTTC	CF1	-0.279569	0.346926	0.172574	-0.034418
TM.700_AACGTTGGTTTAAGCC	CF1	-0.279476	0.193492	0.184215	0.0341928
TM.700_AACTCCCGTCCGAATT	CF1	0.399907	0.331905	0.190637	-0.019955
TM.700_AACTTTCTCCGTAGTA	CF1	-0.277604	0.283803	0.110645	-0.0293589
TM.700_AAGACCTGTACCGTAT	CF1	-0.0794547	0.352249	0.174076	-0.0176243
TM.700_AAGGTTCGTTTGTGTG	CF1	0.279985	0.397029	0.252181	-0.0433193
TM.700_AAGGTTCTCGGCTACG	CF1	-0.143173	0.289152	0.125613	-0.00486166
TM.700_AAGTCTGGTACCATCA	CF1	-0.287349	0.272392	0.208055	-0.0375594
TM.700_AATCCAGCAGGTGCCT	CF1	-0.313976	0.215434	0.14572	0.070655
TM.700_AATCCAGGTGATGTCT	CF1	-0.296813	0.311641	0.317174	-2.96861e-05
TM.700_ACACCCTGTATAGGGC	CF1	-0.148659	0.350676	0.181281	-0.0364284
TM.700_ACACCCTGTCGCGGTT	CF1	-0.267873	0.290857	0.127508	0.00779876
TM.700_ACATACGAGCTAAGAT	CF1	-0.0579793	0.412749	0.105898	-0.00544927
TM.700_ACATGGTGTTCTGTTT	CF1	0.365608	0.515885	0.0945956	-0.044809
TM.700_ACATGGTTCAACCATG	CF1	-0.281922	0.339815	0.0991154	-0.00477936
TM.700_ACCCACTAGACTAAGT	CF1	-0.284475	0.346825	0.16541	0.0140533
TM.700_ACCCACTAGGAACTGC	CF1	-0.138384	0.34955	0.112353	-0.00861756
TM.700_ACCGTAACATCCTAGA	CF1	-0.158159	0.336587	0.271738	-0.0493876
TM.700_ACCGTAATCAAACCAC	CF1	-0.267191	0.38382	0.192275	-0.0198146
TM.700_ACCTTTACAACGCACC	CF1	0.00228617	0.49688	0.193335	0.0174979
TM.700_ACGAGCCAGCTGCAAG	CF1	-0.145338	0.293093	0.194766	-0.0247221
TM.700_ACGCAGCGTAGTAGTA	CF1	-0.285531	0.347709	0.164911	-0.000770864
TM.700_ACGCCGAAGTTGAGTA	CF2	-0.189299	0.285359	0.13022	-0.0241854
TM.700_ACGCCGACATTGGTAC	CF1	-0.301518	0.224267	0.142377	-0.0140187
TM.700_ACGCCGAGTCTGGTCG	CF1	0.505387	0.22525	0.115499	-0.0176069
TM.700_ACGGAGACACCCATGG	CF1	0.422178	0.450095	0.145332	0.000305201
TM.700_ACGTCAAGTATAGGGC	CF1	-0.145832	0.2713	0.0959347	-0.0358644
TM.700_ACTGAACTCTGTTGAG	CF2	0.110441	0.330487	0.263541	-0.0121945
TM.700_ACTGAGTTCAAGGTAA	CF2	-0.276254	0.369739	0.114364	-0.0138569
TM.700_ACTGTCCCACCAGTTA	CF1	-0.277524	0.362163	0.108751	-0.000952491
TM.700_ACTTACTTCGACCAGC	CF2	-0.1392	0.221615	0.131904	-0.0117004
TM.700_ACTTTCAAGGTAAACT	CF1	-0.120756	0.267562	0.171991	-0.040972
TM.700_ACTTTCACAAAGCAAT	CF1	0.392307	0.437985	0.127228	-0.0121244
TM.700_ACTTTCATCGTTGACA	CF1	-0.154233	0.327405	0.0715885	-0.0323228
TM.700_AGAATAGAGCCAACAG	CF1	0.499197	0.282696	0.127373	0.0374401
TM.700_AGAGCGAGTTCCACGG	CF1	-0.269785	0.349966	0.200559	-0.00790037
TM.700_AGAGCGATCAGCACAT	CF1	-0.278246	0.413678	0.111066	-0.00212973
TM.700_AGAGCTTAGATATACG	CF1	-0.151529	0.277487	0.110692	0.00384299
TM.700_AGAGCTTTCAGTACGT	CF1	-0.283419	0.336729	0.169653	-0.0116442
TM.700_AGATCTGAGTGTGGCA	CF1	-0.276842	0.350986	0.112867	0.0298069
TM.700_AGATTGCCAGCTGCAC	CF1	-0.0414962	0.463085	0.492231	-0.0159575
TM.700_AGATTGCTCAGGCGAA	CF1	-0.204102	0.328675	0.0621868	-0.0499838
TM.700_AGCATACTCAAGGCTT	CF1	-0.181565	0.303401	0.0569247	-0.0524445
TM.700_AGCATACTCACATAGC	CF1	0.252123	0.54969	0.29967	-0.0122087
TM.700_AGCTCCTGTCTGCGGT	CF1	-0.025575	0.410327	0.486838	-0.0380736
TM.700_AGGGATGAGATCTGCT	CF1	-0.273688	0.29425	0.229518	0.00980764
TM.700_AGGGTGACAGCTGTGC	CF1	-0.278687	0.284927	0.187251	0.0311975
TM.700_AGGTCATGTCCATCCT	CF1	-0.290076	0.326044	0.257073	-0.00928507
TM.700_AGGTCCGAGAGCCCAA	CF1	-0.14596	0.28388	0.408762	0.0140123
TM.700_AGTCTTTAGAAGGTTT	CF1	-0.158892	0.26255	0.0971742	-0.0165488
TM.700_AGTGGGAGTTAGATGA	CF1	-0.276642	0.356517	0.113639	0.010011
TM.700_AGTGGGATCATGTCTT	CF1	-0.14144	0.438744	0.23672	-0.00744467
TM.700_AGTGGGATCCAAATGC	CF1	-0.150855	0.272133	0.0973847	-0.0140908
TM.700_ATAACGCCATCCCATC	CF1	0.208277	0.194502	0.107371	-0.0287157
TM.700_ATCATCTAGAAACGCC	CF2	-0.184036	0.281356	0.118784	-0.0130081
TM.700_ATCATGGGTACCGGCT	CF1	-0.286975	0.406892	0.0901814	0.000975362
TM.700_ATCCGAAAGGCGATAC	CF1	-0.274704	0.358718	0.22578	-0.0192759
TM.700_ATCCGAAAGGGCACTA	CF1	-0.158491	0.413379	0.096192	0.00330553
TM.700_ATCCGAACACAGACTT	CF1	-0.149384	0.424273	0.0782071	-0.059112
TM.700_ATCTACTAGCTGAAAT	CF1	0.495299	0.364409	0.138357	-0.0458791
TM.700_ATCTGCCAGCGTGAGT	CF1	-0.295369	0.240433	0.168939	-0.0620805
TM.700_ATGAGGGTCAGTGCAT	CF1	-0.286346	0.344986	0.095771	-0.00309931
TM.700_ATGAGGGTCTGTTGAG	CF2	-0.276121	0.202885	0.115089	0.00219119
TM.700_ATGTGTGTCAGTTTGG	CF1	-0.0879312	0.591191	0.0776225	0.0137823
TM.700_ATTCTACTCAGATAAG	CF1	-0.270894	0.358685	0.189402	-0.00790145
TM.700_ATTCTACTCCTAAGTG	CF1	-0.112459	0.307732	0.0631691	-0.000225953
TM.700_ATTGGACTCTAACCGA	CF1	-0.0215997	0.424451	0.171687	-0.00630035
TM.700_ATTGGTGAGTGCGATG	CF1	-0.26659	0.36158	0.129612	-0.0252473
TM.700_ATTGGTGAGTTCCACA	CF1	-0.279636	0.342026	0.106459	-0.0132653
TM.700_CAAGAAAAGAGCTGGT	CF1	-0.102867	0.417957	0.167768	-0.0334814
TM.700_CAAGATCTCGTTGCCT	CF2	-0.267392	0.286863	0.131203	-0.017873
TM.700_CACCACTCAGGTTTCA	CF2	0.470736	0.341701	0.146353	-0.0561958
TM.700_CACCACTCATACGCTA	CF2	-0.26909	0.281066	0.483282	-0.0073687
TM.700_CACCACTTCAAGATCC	CF1	-0.133791	0.203222	0.181746	-0.0425359
TM.700_CACCAGGCACGGACAA	CF1	-0.285518	0.338768	0.0954202	-0.0192176
TM.700_CACCTTGAGGATGTAT	CF1	-0.290249	0.310843	0.0822765	-0.0186938
TM.700_CACCTTGGTTTGGGCC	CF1	-0.274904	0.284344	0.117217	-0.000801758
TM.700_CACTCCACAAGCTGAG	CF1	0.0153075	0.411843	0.169852	-0.00859562
TM.700_CAGAGAGAGCTGAACG	CF1	0.526963	0.338935	0.158777	-0.0226327
TM.700_CAGAGAGTCCTGTAGA	CF1	0.00417945	0.320878	0.248126	-0.0516905
TM.700_CAGATCAAGAGACGAA	CF2	-0.142041	0.28682	0.125309	0.0421936
TM.700_CAGATCAGTGGGTATG	CF1	-0.273046	0.274235	0.308378	0.00608087
TM.700_CAGCTAATCCTAAGTG	CF1	-0.147584	0.346109	0.116913	0.00318854
TM.700_CAGCTGGAGAACTGTA	CF1	-0.157291	0.427188	0.099817	-0.0328863
TM.700_CAGCTGGAGACAGAGA	CF1	0.402657	0.358901	0.0498851	-0.0176603
TM.700_CAGCTGGGTTCGTGAT	CF1	0.41662	0.458305	0.0576029	-0.017731
TM.700_CAGCTGGTCAAAGACA	CF1	-0.283833	0.335167	0.499812	-0.00537648
TM.700_CAGGTGCCACGAAGCA	CF1	-0.281187	0.327588	0.183509	-0.0231196
TM.700_CAGGTGCGTCAATACC	CF1	-0.147356	0.336754	0.16327	-0.0264291
TM.700_CATATGGAGACTTGAA	CF1	-0.27866	0.343109	0.188809	-0.0233189
TM.700_CATATGGAGATGTGTA	CF2	-0.265694	0.362894	0.561452	-0.0108088
TM.700_CATCCACCAAGGTGTG	CF1	-0.162909	0.270949	0.281854	-0.0506147
TM.700_CATGACAAGGGTTTCT	CF1	0.0517863	0.27295	0.102717	-0.0301525
TM.700_CATTCGCGTAGCTGCC	CF1	-0.0411795	0.170758	0.175332	0.00621783
TM.700_CCAATCCGTCCATCCT	CF1	0.611603	0.328213	0.0590295	-0.0105845
TM.700_CCACGGATCATGCTCC	CF1	0.148204	0.328758	0.0702788	0.00610745
TM.700_CCACTACGTATCGCAT	CF1	-0.273821	0.351275	0.117217	0.0134883
TM.700_CCACTACGTTTAGGAA	CF1	-0.133323	0.283076	0.11834	0.0130812
TM.700_CCAGCGATCCTCCTAG	CF1	-0.147833	0.311685	0.0836564	-0.0447332
TM.700_CCATTCGAGCGTTGCC	CF1	-0.269344	0.292448	0.127625	0.00491879
TM.700_CCATTCGCAATAAGCA	CF1	0.346212	0.340935	0.293953	-0.0288973
TM.700_CCATTCGGTAAGGGCT	CF1	0.173456	0.276571	0.0995597	0.0186494
TM.700_CCATTCGTCTTCGGTC	CF1	-0.268729	0.2166	0.126479	0.011573
TM.700_CCCAATCAGCACCGTC	CF2	0.0796411	0.110826	0.498551	-0.0246713
TM.700_CCGGGATAGACTGGGT	CF2	-0.271335	0.352739	0.125566	0.0449006
TM.700_CCGGGATGTATGAATG	CF1	-0.28648	0.330024	0.219454	-0.0390282
TM.700_CCTAAAGCAGGGTACA	CF1	-0.300194	0.306832	0.0652272	-0.0152993
TM.700_CCTACACCAATCAGAA	CF1	-0.157144	0.280983	0.101454	-0.0468947
TM.700_CCTACACGTCCGTGAC	CF1	0.150714	0.325042	0.202579	-0.0275144
TM.700_CCTACCATCCGTTGCT	CF1	0.0181286	0.288696	0.178833	-0.0150674
TM.700_CCTCAGTAGTCATCCA	CF1	-0.275399	0.350758	0.114247	-0.0031107
TM.700_CCTCTGACATCTACGA	CF1	-0.273928	0.443681	0.118012	-0.0346536
TM.700_CCTTCCCCAATCCAAC	CF1	-0.0220664	0.348727	0.114224	-0.0151466
TM.700_CCTTCCCCACAGAGGT	CF1	0.0551676	0.277159	0.112774	0.000285244
TM.700_CGAATGTGTTCGGGCT	CF1	0.255427	0.320313	0.266284	-0.00752708
TM.700_CGAGAAGAGAGATGAG	CF1	0.16355	0.405813	0.173917	-0.026696
TM.700_CGAGAAGGTTCGTTGA	CF1	-0.144994	0.41692	0.206476	0.0123753
TM.700_CGATCGGTCACCTCGT	CF2	-0.272231	0.34573	0.122175	0.0027154
TM.700_CGATCGGTCTCTAAGG	CF1	-0.204306	0.349492	0.0978057	-0.0114534
TM.700_CGATGTAAGTTACGGG	CF1	0.38101	0.183664	0.119248	-0.0198186
TM.700_CGCCAAGCAAGCCGTC	CF1	0.384972	0.372254	0.15713	-0.0467824
TM.700_CGCCAAGGTACCCAAT	CF1	-0.277885	0.292561	0.401866	0.0179769
TM.700_CGCCAAGGTCAGCTAT	CF1	-0.292936	0.254083	0.484107	-0.000802979
TM.700_CGCGTTTTCGTGACAT	CF1	-0.275024	0.271668	0.116913	0.0151628
TM.700_CGCTATCGTATCACCA	CF1	0.146421	0.26719	0.096496	-0.0233749
TM.700_CGGACACTCTCGCATC	CF1	-0.269344	0.351862	0.191723	0.0156656
TM.700_CGGAGCTTCCCGGATG	CF1	-0.270373	0.215365	0.12552	-0.0163214
TM.700_CGGCTAGTCGAGAACG	CF1	-0.172815	0.300967	0.105941	0.0293168
TM.700_CGTCAGGTCATGTGGT	CF1	-0.158087	0.184005	0.0976654	-0.0259058
TM.700_CGTGTAATCAGGTTCA	CF1	-0.268555	0.351678	0.127695	0.00893394
TM.700_CGTGTCTCATCTGGTA	CF1	-0.108885	0.360606	0.119112	-0.00339954
TM.700_CGTGTCTGTCAATGTC	CF1	-0.150578	0.354865	0.179282	-0.00733642
TM.700_CGTGTCTGTCCAGTGC	CF1	-0.301531	0.390587	0.149725	-0.0175554
TM.700_CGTGTCTTCCCGACTT	CF1	-0.267526	0.42017	0.129729	-0.0142501
TM.700_CGTTGGGGTTCAGTAC	CF1	-0.290838	0.325389	0.15513	0.000503853
TM.700_CTAACTTGTTCATGGT	CF1	-0.272872	0.285227	0.18671	-0.0353434
TM.700_CTAAGACCAACCGCCA	CF1	-0.128221	0.352269	0.114036	-0.00684789
TM.700_CTACACCTCTAACTGG	CF2	-0.149445	0.339153	0.374833	0.01747
TM.700_CTACATTAGCATGGCA	CF1	0.105794	0.451678	0.347145	-0.00584564
TM.700_CTACCCACAATGGAAT	CF1	-0.150683	0.344954	0.178099	-0.000937633
TM.700_CTACGTCAGCTCCCAG	CF1	-0.272204	0.351067	0.287205	0.00626474
TM.700_CTACGTCGTAGTAGTA	CF1	-0.273527	0.369352	0.185719	-0.000212653
TM.700_CTAGAGTTCCCATTAT	CF1	-0.146331	0.292316	0.229707	-0.0193496
TM.700_CTAGCCTAGAAACCAT	CF1	-0.146328	0.258055	0.18151	0.0263285
TM.700_CTAGCCTCATACGCCG	CF1	0.491426	0.33635	0.245559	-0.044251
TM.700_CTAGCCTTCTACCTGC	CF2	-0.0674537	0.34626	0.110295	-0.00829931
TM.700_CTCACACAGCTTATCG	CF1	-0.275626	0.359189	0.11565	-0.00243482
TM.700_CTCACACCACTCGACG	CF1	-0.162496	0.483861	0.162757	-0.0338597
TM.700_CTCACACGTTACCGAT	CF1	-0.272618	0.210145	0.121216	-0.0147548
TM.700_CTCATTAGTTCTCATT	CF1	0.317735	0.32046	0.428831	-0.0189088
TM.700_CTCGAGGAGCTGAACG	CF1	-0.167488	0.328585	0.167578	0.000458704
TM.700_CTCGAGGCATCCCATC	CF2	-0.266149	0.225132	0.305394	-0.00963859
TM.700_CTCGGAGGTCGAATCT	CF2	-0.268074	0.368714	0.129659	-0.0168079
TM.700_CTCGGGACATATACCG	CF1	-0.289033	0.324976	0.399182	0.00226755
TM.700_CTCGTCAGTGGCAAAC	CF1	-0.27735	0.491748	0.370366	-0.0115534
TM.700_CTCTAATCAGATGGGT	CF1	0.038385	0.32879	0.128456	-0.0452152
TM.700_CTGATAGCACGACTCG	CF1	-0.14897	0.269018	0.113756	-0.00206812
TM.700_CTGATAGGTTCCCTTG	CF2	0.264454	0.141269	0.400029	-0.0210213
TM.700_CTGCGGAGTCCATGAT	CF1	-0.158824	0.1835	0.0974549	0.157586
TM.700_CTGCTGTAGAGCTGCA	CF1	-0.286146	0.350873	0.163058	-0.0377637
TM.700_CTGGTCTGTTCACCTC	CF1	-0.16489	0.318012	0.0547497	-0.0176782
TM.700_CTGTGCTAGAGTACCG	CF1	-0.151912	0.264348	0.108143	-0.0145476
TM.700_CTGTTTACAGATCCAT	CF1	0.0217408	0.382277	0.145758	-0.015596
TM.700_GAACATCAGGCAGGTT	CF2	-0.271028	0.215271	0.125987	0.00815942
TM.700_GAACATCCAAACTGTC	CF2	-0.269237	0.355273	0.1287	-0.0324467
TM.700_GAACATCGTTTCCACC	CF1	0.357162	0.308431	0.343811	-0.0689895
TM.700_GAACCTAAGGGCTCTC	CF1	-0.168022	0.409705	0.166333	-0.0122346
TM.700_GAATGAATCAACCATG	CF2	-0.272779	0.27711	0.413875	-0.0289425
TM.700_GACACGCAGCTGAAAT	CF1	-0.270359	0.413469	0.188058	-0.028986
TM.700_GACCAATCATTTCAGG	CF1	-0.281441	0.27057	0.101618	0.00929337
TM.700_GACCAATGTAAAGTCA	CF1	-0.271402	0.28457	0.383534	0.00266685
TM.700_GACCTGGAGACAAAGG	CF1	-0.274209	0.361154	0.18023	-0.0147261
TM.700_GACCTGGTCACTTATC	CF2	-0.279315	0.27908	0.104915	0.00511138
TM.700_GACGCGTAGTGAAGTT	CF1	-0.275252	0.289255	0.284537	-0.0189298
TM.700_GACGCGTGTCGAGATG	CF2	-0.142227	0.21617	0.126829	-0.0148209
TM.700_GACGGCTCACGAAGCA	CF1	-0.278553	0.343038	0.108494	-0.0374543
TM.700_GACGGCTTCAACACGT	CF1	0.64641	0.322606	0.131993	-0.0261189
TM.700_GACGTGCAGAACAACT	CF1	0.0203236	0.316354	0.0526448	-0.0572903
TM.700_GACGTGCTCAACACTG	CF1	-0.294808	0.320092	0.14918	-0.0288231
TM.700_GACGTTATCGTTACGA	CF2	0.023716	0.357644	0.23423	-0.0300258
TM.700_GACTACACAGGGTATG	CF1	0.5155	0.468635	0.242964	-0.0407513
TM.700_GAGCAGATCTTATCTG	CF1	0.164024	0.328667	0.0873282	-0.00744336
TM.700_GATCAGTAGGGAACGG	CF1	-0.28128	0.437997	0.17101	-0.0326955
TM.700_GATCAGTGTCCATGAT	CF1	-0.27183	0.209059	0.186073	0.00100213
TM.700_GATCGATAGGCACATG	CF1	-0.275813	0.276709	0.17918	0.00996804
TM.700_GATGAAACAGTACACT	CF1	-0.160398	0.339337	0.182767	-0.0403759
TM.700_GATGAAAGTCTTGCGG	CF1	-0.288004	0.346743	0.0874217	-0.0417656
TM.700_GATGAGGTCAAGATCC	CF1	-0.280171	0.34478	0.106132	-0.0256832
TM.700_GATGCTAGTCAGTGGA	CF1	-0.267753	0.361362	0.128654	0.0216506
TM.700_GATGCTAGTTACAGAA	CF2	-0.266684	0.294639	0.134243	-0.0116281
TM.700_GATGCTATCCGATATG	CF1	-0.29847	0.332391	0.0680103	-0.0277018
TM.700_GATGCTATCGTACGGC	CF1	-0.158395	0.333251	0.143756	-0.0610975
TM.700_GCAATCAAGAACAATC	CF1	-0.0222952	0.279701	-0.0308946	-0.0848486
TM.700_GCACATAAGCCCTAAT	CF1	-0.142954	0.27581	0.170811	-0.0250735
TM.700_GCACATACATCACCCT	CF1	-0.0893643	0.216876	0.275797	0.0064253
TM.700_GCACTCTAGAGACTAT	CF1	-0.291626	0.342383	0.158598	-0.040073
TM.700_GCAGTTAGTATCTGCA	CF2	-0.274343	0.349513	0.11682	-0.00653019
TM.700_GCATGTAGTTTGCATG	CF1	-0.274436	0.407158	0.114247	-0.00650023
TM.700_GCCTCTAAGAACAATC	CF1	0.396696	0.323925	0.0745587	-0.0439164
TM.700_GCGAGAAAGCGCTTAT	CF2	-0.137609	0.224141	0.24244	-0.0298233
TM.700_GCGCAACGTGGTCTCG	CF1	-0.281895	0.331246	0.495337	0.0301533
TM.700_GCGCAACTCTGCTTGC	CF1	-0.138764	0.351679	0.172617	-0.0239591
TM.700_GCGGGTTCAAGGACTG	CF1	-0.279422	0.27023	0.105383	0.0164536
TM.700_GCTCTGTGTCTGATCA	CF2	-0.273073	0.209602	0.541646	0.0174978
TM.700_GCTGCGAAGCACCGCT	CF2	-0.269504	0.301965	0.235856	0.00420272
TM.700_GCTGCGACATGCGCAC	CF1	0.509343	0.591067	0.102178	0.100115
TM.700_GCTTCCACAGCTTCGG	CF1	-0.15232	0.273524	0.108517	-0.0193572
TM.700_GCTTCCAGTTATCACG	CF2	-0.275185	0.281282	0.181878	0.0159883
TM.700_GGAAAGCCACAGTCGC	CF1	-0.272699	0.286337	0.195213	-0.00841643
TM.700_GGAAAGCTCTCTAAGG	CF1	-0.270359	0.297259	0.197899	0.0136033
TM.700_GGAATAATCCAGGGCT	CF1	0.498279	0.3008	0.134931	0.0128772
TM.700_GGACAGAAGTGGAGTC	CF1	-0.0578462	0.463897	0.130486	-0.0403241
TM.700_GGATGTTTCACAAACC	CF1	-0.285197	0.26599	0.0940637	0.0068686
TM.700_GGATTACCAAAGCAAT	CF2	-0.278112	0.272964	0.109032	-0.0115023
TM.700_GGGAATGAGGGCTTCC	CF1	-0.310607	0.475472	0.143096	-0.0386175
TM.700_GGGACCTGTCCAGTTA	CF1	0.146866	0.586984	0.110552	-0.0290488
TM.700_GGTGTTAGTCAATGTC	CF1	-0.28005	0.345412	0.105056	-0.0434037
TM.700_GTAACGTAGAGTGACC	CF2	-0.141556	0.371724	0.127016	-0.0102622
TM.700_GTAACTGAGCCTCGTG	CF1	0.39002	0.418314	0.101828	-0.00893834
TM.700_GTAACTGAGCGTAATA	CF1	-0.276923	0.401397	0.112282	0.00255651
TM.700_GTAACTGGTCCGAATT	CF1	-0.273233	0.354251	0.120725	-0.0316064
TM.700_GTAGTCAGTTAAGTAG	CF2	-0.203389	0.270181	0.184658	-0.0399776
TM.700_GTCAAGTGTGAGCGAT	CF1	-0.273447	0.274241	0.119766	-0.00764262
TM.700_GTCACAACAACGATCT	CF1	-0.285584	0.404949	0.0960049	0.0163171
TM.700_GTCATTTCACGGCTAC	CF1	-0.157609	0.356085	0.0999807	-0.0212879
TM.700_GTCGTAACACATGTGT	CF1	-0.162903	0.265681	0.161511	-0.0179014
TM.700_GTGCATAGTCAAGCGA	CF2	-0.278032	0.344234	0.177521	0.00671726
TM.700_GTGTGCGTCTGCCCTA	CF2	-0.227256	0.23673	0.378426	-0.0235683
TM.700_GTTACAGGTTCCACTC	CF1	0.000640069	0.344828	0.0788854	-0.00751805
TM.700_GTTCTCGCAGTAACGG	CF2	-0.0631383	0.218621	0.12842	-0.0035363
TM.700_TAAACCGGTCTGCAAT	CF1	-0.274156	0.361273	0.117545	-0.0117425
TM.700_TAAGCGTCATGCAACT	CF2	-0.0201958	0.417099	0.20938	-0.0171788
TM.700_TACGGGCGTAGTGAAT	CF2	-0.268381	0.222531	0.132279	-0.0238915
TM.700_TACTCGCTCATATCGG	CF1	-0.272832	0.362023	0.184931	0.0304344
TM.700_TACTTACTCCGCTGTT	CF1	-0.270867	0.353964	0.12117	-0.0253708
TM.700_TAGACCACACGAAATA	CF1	-0.27739	0.276414	0.112376	0.0148462
TM.700_TAGAGCTAGAGACTAT	CF1	0.236683	0.468925	0.132793	-0.00244617
TM.700_TAGAGCTAGTATGACA	CF1	-0.267539	0.292028	0.301196	-0.027882
TM.700_TAGCCGGTCCTTCAAT	CF1	-0.280826	0.370927	0.183365	0.0321205
TM.700_TAGTTGGGTCGCATAT	CF1	-0.151114	0.35306	0.111183	-0.00640389
TM.700_TATGCCCCAAACAACA	CF2	-0.269651	0.357416	0.126151	-0.0383488
TM.700_TATTACCGTCCGAGTC	CF1	-0.296973	0.397307	0.147085	0.0249651
TM.700_TCAACGATCAAGATCC	CF1	-0.147938	0.408078	0.115931	-0.0191673
TM.700_TCAATCTCAGTAACGG	CF1	-0.279222	0.360804	0.106038	-0.0267026
TM.700_TCAGATGGTTGAACTC	CF1	0.335337	0.420717	0.0769676	-0.0501905
TM.700_TCAGCAACATGCTAGT	CF1	-0.199904	0.266224	0.463466	-0.0102277
TM.700_TCAGCTCAGACTCGGA	CF1	-0.271055	0.348671	0.197707	-0.0118937
TM.700_TCAGCTCCAAGTTAAG	CF1	-0.284127	0.271882	0.16778	1.1341e-05
TM.700_TCAGGTAGTCTGCCAG	CF2	-0.271603	0.361173	0.121965	-0.0248544
TM.700_TCATTTGCAAACAACA	CF1	-0.192192	0.338029	0.104494	-0.0390106
TM.700_TCATTTGGTTGGTGGA	CF1	-0.218187	0.279031	0.327879	-0.0136139
TM.700_TCTATTGGTTATCCGA	CF2	-0.296505	0.240758	0.523351	-0.0445515
TM.700_TCTATTGTCACTATTC	CF1	-0.157196	0.348267	0.169224	-0.0442995
TM.700_TCTCATAAGTTAGCGG	CF1	-0.155499	0.270624	0.103372	-0.0422349
TM.700_TCTCATATCTAACCGA	CF1	-0.267633	0.295216	0.200674	0.00370798
TM.700_TCTGGAAGTCTAGTCA	CF1	-0.282911	0.408387	0.509551	0.00402223
TM.700_TCTTCGGTCTGTGCAA	CF2	-0.184528	0.210912	0.122082	-0.00911758
TM.700_TGAAAGAGTTGGACCC	CF1	-0.152176	0.253	0.293161	-0.020053
TM.700_TGACGGCTCTCAAACG	CF1	-0.281374	0.27234	0.172453	-0.00129728
TM.700_TGACGGCTCTCGTTTA	CF1	-0.268862	0.218209	0.128677	0.0170812
TM.700_TGACTAGAGCGAGAAA	CF1	-0.280692	0.266983	0.288125	0.0193173
TM.700_TGAGAGGAGAGGACGG	CF1	-0.28136	0.338728	0.275934	0.00332577
TM.700_TGAGAGGCATGGATGG	CF1	-0.27735	0.335709	0.109382	0.0379162
TM.700_TGAGCATAGCGATAGC	CF1	-0.278567	0.405883	0.368564	-0.0197687
TM.700_TGAGCCGCATGTCCTC	CF2	-0.146082	0.209452	0.121053	0.0207155
TM.700_TGAGCCGGTCACTGGC	CF1	-0.145826	0.351884	0.119486	0.00646636
TM.700_TGAGGGAAGCTGTTCA	CF1	-0.157622	0.272589	0.297834	-0.0245412
TM.700_TGAGGGACAGATCTGT	CF1	-0.27338	0.359091	0.228563	-0.0145764
TM.700_TGATTTCAGCTGCAAG	CF1	-0.276428	0.350649	0.113171	-0.0151255
TM.700_TGCCAAAAGTTACGGG	CF1	-0.273314	0.444938	0.118153	-0.0206458
TM.700_TGCCAAACAGACTCGC	CF1	-0.272765	0.425383	0.119158	-0.0495612
TM.700_TGCCAAAGTAGCTAAA	CF1	0.38431	0.317971	0.0314325	-0.0248687
TM.700_TGCCCATTCCTCGCAT	CF1	0.26757	0.269353	0.100215	-0.00439692
TM.700_TGCCCTAAGCACCGCT	CF1	-0.276441	0.351607	0.112353	-0.0271395
TM.700_TGCGCAGAGGTTACCT	CF1	-0.154783	0.267052	0.103793	-0.0301881
TM.700_TGCGCAGCACGTCTCT	CF1	-0.292214	0.33049	0.156987	-0.0165274
TM.700_TGCGGGTTCCGCGTTT	CF1	-0.272712	0.346815	0.231803	-0.00402778
TM.700_TGCGTGGGTCCCGACA	CF1	0.272297	0.316965	0.193062	0.0115405
TM.700_TGCTGCTCACTAAGTC	PBMC	-0.27711	0.196467	0.424405	-0.00925491
TM.700_TGGACGCTCACCATAG	CF1	-0.156569	0.190928	0.171253	-0.00280005
TM.700_TGGCCAGTCTCACATT	CF1	-0.148528	0.341247	0.114668	0.00892913
TM.700_TGGGCGTCATTACGAC	CF2	-0.272725	0.418942	0.120585	-0.0327319
TM.700_TGGGCGTGTTAAGAAC	CF1	-0.27199	0.36465	0.122339	-0.0139942
TM.700_TGGTTAGAGCTAACAA	CF1	-0.273768	0.352213	0.230667	-0.0275338
TM.700_TGTCCCAAGCGATATA	CF1	-0.18596	0.266162	0.11123	0.017582
TM.700_TGTCCCAGTCGAACAG	CF1	-0.270226	0.300917	0.124818	-0.030207
TM.700_TGTGGTAAGTCAATAG	CF1	-0.274864	0.346493	0.116165	-0.0406365
TM.700_TGTGGTATCAGTTGAC	CF1	-0.274971	0.349127	0.114785	-0.00679414
TM.700_TGTGTTTAGCTCAACT	CF1	-0.142053	0.281562	0.126034	-0.0146829
TM.700_TTAACTCGTAGGGTAC	CF1	-0.109281	0.269205	0.382122	-0.0282116
TM.700_TTAACTCTCCTAGAAC	CF1	-0.26913	0.216993	0.127882	-0.0168849
TM.700_TTAGTTCGTAAGTGGC	CF1	-0.139921	0.383942	0.397878	0.00289151
TM.700_TTATGCTGTCACTGGC	CF1	-0.282697	0.185053	0.0987412	-0.0227806
TM.700_TTCGGTCAGGCATGTG	CF1	-0.164466	0.255696	0.16088	-0.0535572
TM.700_TTCTCCTTCGGCTACG	CF1	-0.153877	0.259789	0.104331	0.00162205
TM.700_TTCTTAGCAGGACCCT	CF1	-0.281668	0.348346	0.103769	-0.0344818
TM.700_TTGACTTTCCACGAAT	CF2	-0.265628	0.366225	0.135483	0.00313844
TM.700_TTGCCGTGTTGGACCC	CF1	0.421789	0.400142	0.131565	0.0138382
TM.700_TTGGCAAAGCCAGTTT	CF1	-0.26798	0.370041	0.193796	0.0252227
TM.700_TTTGTCAAGCGTCTAT	CF1	-0.0102709	0.29407	0.130712	-0.00471894
TM.715_AAACCTGAGAGCTATA	CF2	-0.0839864	0.360696	0.125824	-0.00316519
TM.715_AAACGGGAGTGCTGCC	CF1	-0.11385	0.425141	0.0843814	-0.0310767
TM.715_AAAGCAAAGGGCTTCC	CF1	0.522405	0.565679	0.0477569	-0.0344177
TM.715_AAAGTAGCAAGCGCTC	CF1	-0.144522	0.367534	0.123906	0.0117656
TM.715_AACTCAGTCCTGCCAT	CF1	0.117856	0.329122	0.366834	0.00491407
TM.715_AACTCTTCAAATTGCC	CF2	-0.147087	0.354879	0.184304	-0.0136374
TM.715_AACTGGTAGCCTATGT	CF2	-0.267512	0.293863	0.13001	-0.0182321
TM.715_AAGACCTCACCCATGG	PBMC	-0.171283	0.242808	0.162636	-0.0713412
TM.715_AAGGAGCCAAGCCATT	CF1	0.619143	0.641751	0.148737	-0.002128
TM.715_ACACCGGAGTCCGGTC	CF1	-0.16229	0.320028	0.120456	0.0450032
TM.715_ACAGCTACATACGCTA	CF1	-0.303202	0.412518	0.056644	0.017371
TM.715_ACCTTTAGTGAGTGAC	CF1	-0.274958	0.361597	0.226714	-0.02678
TM.715_ACGATACCAAGTTGTC	CF1	0.557268	0.403426	0.146122	-0.0374507
TM.715_ACGATACTCCGAATGT	CF1	0.217046	0.611237	0.0708401	-0.0176346
TM.715_ACGATGTTCAACACGT	CF1	-0.296986	0.402842	0.269128	0.0409595
TM.715_ACGCAGCCAAGCCGTC	CF1	-0.158438	0.339196	0.21032	-0.0240743
TM.715_ACGCAGCCAGTTCCCT	CF1	-0.143107	0.201519	0.112516	-0.0105897
TM.715_ACGCCAGGTTGAGTTC	CF2	-0.267165	0.413169	0.130314	-0.0313615
TM.715_ACTATCTAGGAGTACC	CF1	-0.296412	0.343338	0.160792	-0.0178879
TM.715_ACTGAGTCATTAACCG	CF1	-0.274677	0.36144	0.181447	0.0232682
TM.715_ACTGAGTGTTCAGCGC	CF2	-0.171745	0.323041	0.328084	-0.0343415
TM.715_ACTTGTTAGTTAGGTA	CF1	-0.273527	0.361946	0.117053	0.010443
TM.715_AGATTGCGTGCACCAC	CF1	-0.272431	0.414718	0.244741	-0.000531778
TM.715_AGCCTAAAGTGTACTC	CF1	-0.139428	0.365728	0.117895	-0.0039806
TM.715_AGCCTAATCTGACCTC	CF2	-0.0786534	0.402224	0.266019	-0.0211928
TM.715_AGCTCCTTCGAATGCT	CF1	-0.277938	0.347957	0.10826	-0.0357154
TM.715_AGGCCACTCATAGCAC	CF1	-0.279462	0.283195	0.109616	0.0242558
TM.715_AGTGAGGCACCTATCC	CF2	-0.27076	0.289705	0.197558	-0.00758424
TM.715_ATCATGGAGAGACTAT	CF1	-0.0939839	0.358552	0.186519	0.00644124
TM.715_ATCATGGGTTGGTGGA	CF1	-0.195223	0.362488	0.181942	0.0279061
TM.715_ATCCGAAAGTAGGTGC	CF2	-0.264665	0.5095	0.133261	-0.0291695
TM.715_ATGCGATGTTTAGGAA	CF1	0.396564	0.438613	0.064763	-0.0475382
TM.715_ATGTGTGCATGGGACA	CF1	-0.281668	0.343328	0.172913	-0.0150531
TM.715_ATTACTCGTTACCAGT	CF2	-0.166685	0.342588	0.0828612	-0.0307827
TM.715_ATTGGTGGTGATAAAC	CF1	-0.0971792	0.342121	0.150444	-0.0378768
TM.715_CAACCTCCATTTCACT	CF2	-0.274436	0.349751	0.115907	0.0238564
TM.715_CAAGAAACATGGTCAT	CF1	-0.154702	0.356289	0.172493	-0.0323935
TM.715_CACACAAAGCTCCTCT	CF1	-0.0235347	0.318334	0.0729918	0.174872
TM.715_CACACAAGTCTTGATG	CF1	-0.144606	0.428159	0.0972678	-0.0200375
TM.715_CACATAGGTCGCATCG	CF1	0.656756	0.511841	0.102647	0.0409538
TM.715_CACATTTTCTCATTCA	CF1	0.163161	0.287648	0.241206	-0.0268152
TM.715_CACCAGGCAGTGACAG	CF1	-0.207675	0.349971	0.0888717	-0.0499453
TM.715_CACCTTGAGTACACCT	CF1	-0.274263	0.27143	0.227223	0.00401445
TM.715_CACCTTGGTGAACCTT	CF1	-0.28636	0.350515	0.293741	0.0334755
TM.715_CACTCCAGTCTAGCGC	CF2	-0.080922	0.293927	0.200389	0.00685625
TM.715_CAGCATATCACAGGCC	CF1	-0.271643	0.209845	0.12131	0.0045253
TM.715_CAGCTAATCAACACGT	CF1	-0.286948	0.428034	0.17904	-0.0244587
TM.715_CAGGTGCAGTTACGGG	CF2	-0.262099	0.305197	0.141376	-0.0119935
TM.715_CATATGGTCAATAAGG	CF1	-0.150868	0.339176	0.0833757	-0.00453329
TM.715_CATGACAGTAAGGGCT	CF1	-0.283098	0.340675	0.285782	-0.00747848
TM.715_CATGGCGAGGTAAACT	CF1	-0.15638	0.415678	0.181161	-0.0245479
TM.715_CATTATCAGCGCTTAT	CF1	-0.284983	0.337314	0.165525	-0.00637922
TM.715_CATTCGCCACGTGAGA	CF1	-0.278928	0.357541	0.176739	-0.00368221
TM.715_CCAATCCGTCCAGTTA	CF1	-0.281026	0.192163	0.104378	0.0132449
TM.715_CCAATCCGTGTTTGTG	CF2	-0.272779	0.276932	0.186991	0.0162712
TM.715_CCACCTAGTAGCTCCG	CF2	-0.0908787	0.300301	0.128513	-0.0140991
TM.715_CCACCTAGTCTAGAGG	CF1	-0.286975	0.265678	0.0935492	0.0206094
TM.715_CCGGTAGAGGGTCTCC	CF1	-0.276428	0.442787	0.111417	-0.00473583
TM.715_CCGTACTCATGGTCAT	CF1	-0.269237	0.361238	0.125824	0.001973
TM.715_CCTCTGAGTCAGGACA	CF2	-0.2652	0.298503	0.133775	-0.0101548
TM.715_CGACCTTAGTTAGCGG	CF1	-0.27703	0.437289	0.114341	-0.0223824
TM.715_CGACCTTGTACCGTAT	CF1	-0.287777	0.499337	0.178805	-0.0352295
TM.715_CGAGCCAAGTAAGTAC	CF1	-0.293524	0.344203	0.169685	0.0307365
TM.715_CGATGGCCAGGTCCAC	CF1	-0.298149	0.379899	0.0687353	-0.0504702
TM.715_CGATTGAAGAGGGCTT	CF2	-0.271335	0.289241	0.124584	-0.0209106
TM.715_CGGACACCAGTGGAGT	CF1	0.66719	0.32949	0.0772015	-0.0355333
TM.715_CGGCTAGCACACCGAC	CF1	-0.146223	0.274617	0.179682	-0.0181451
TM.715_CGGCTAGTCTTTAGTC	CF1	0.361512	0.256176	0.0785346	0.02087
TM.715_CGGTTAATCGTCACGG	CF1	0.26816	0.420965	0.219101	0.0249795
TM.715_CGTAGCGCATGCTAGT	CF2	-0.278941	0.358928	0.107745	-0.0256169
TM.715_CGTTAGAAGATGTGGC	CF1	-0.0232617	0.478399	0.255557	-0.0143216
TM.715_CGTTAGATCATCTGCC	CF1	-0.270694	0.297495	0.195951	-0.0214049
TM.715_CGTTGGGCAAGTCATC	CF1	-0.287081	0.40413	0.0883338	-0.0612968
TM.715_CTAACTTAGCGCCTCA	CF1	-0.13544	0.452611	0.188622	0.00404212
TM.715_CTACATTTCTTGTTTG	CF2	-0.144412	0.356841	0.121216	0.0180031
TM.715_CTACGTCAGACTCGGA	CF2	-0.283913	0.365603	0.178553	-0.0493822
TM.715_CTAGAGTCACCAGCAC	CF1	-0.278206	0.548331	0.108073	-0.0211949
TM.715_CTCACACAGCGTTGCC	PBMC	-0.194294	0.283345	0.486432	-0.044722
TM.715_CTCAGAATCGCACTCT	CF1	-0.195633	0.383625	0.106353	-0.0315315
TM.715_CTCCTAGGTAAGGGCT	CF1	-0.275826	0.358879	0.180736	0.0055202
TM.715_CTCCTAGGTCATATCG	CF1	-0.27207	0.36727	0.184737	0.00825339
TM.715_CTCGAGGTCGCCCTTA	CF1	-0.286814	0.416232	0.179707	-0.0353697
TM.715_CTCGGAGTCACATACG	CF1	0.386113	0.399147	0.0494641	0.0455154
TM.715_CTCGTACGTCAAAGAT	CF1	-0.275051	0.434562	0.114598	-0.0350674
TM.715_CTGATAGGTATGGTTC	CF1	-0.285143	0.424773	0.164447	0.00703954
TM.715_GAAATGATCCGTACAA	CF2	-0.272779	0.351004	0.289675	-0.0197757
TM.715_GAAGCAGCACCAGTTA	CF1	-0.269704	0.299715	0.125333	0.0122
TM.715_GACAGAGAGCACAGGT	CF1	-0.147476	0.363688	0.227328	-0.0151275
TM.715_GACAGAGGTCGATTGT	CF1	-0.00747131	0.361164	0.183516	0.0115618
TM.715_GACGGCTTCCCTCAGT	CF2	-0.270319	0.291732	0.248075	0.00998342
TM.715_GACTAACCACACCGCA	CF2	-0.274637	0.358891	0.192158	0.00535174
TM.715_GACTGCGTCCGAACGC	CF1	-0.132173	0.359638	0.189566	-0.025725
TM.715_GATCGATGTTCCCGAG	CF1	-0.273273	0.346965	0.119205	0.00550556
TM.715_GATCGCGGTTAGTGGG	CF1	-0.277912	0.343408	0.278632	-0.0193303
TM.715_GATGAGGCATAGGATA	CF1	-0.285771	0.353629	0.165616	-0.0266166
TM.715_GCAAACTCATGCTGGC	CF2	-0.278553	0.287916	0.187472	-0.0268708
TM.715_GCACTCTTCGCCAGCA	CF2	-0.273166	0.352346	0.116328	-0.0159532
TM.715_GCCAAATGTAGCGTAG	CF1	0.00463076	0.358114	0.28331	-0.0221727
TM.715_GCGACCAGTCGGCACT	CF1	0.068919	0.449308	0.102577	-0.000880773
TM.715_GCGAGAACAGCTTCGG	CF1	-0.112386	0.353209	0.114925	-0.0325389
TM.715_GCGCGATCACAGCGTC	CF2	-0.135915	0.344347	0.184451	0.0191776
TM.715_GCTGCGAGTTCCCTTG	CF2	-0.283499	0.33944	0.0994428	-0.0173421
TM.715_GCTGCTTTCCGAAGAG	PBMC	-0.26917	0.360851	0.505681	0.0316168
TM.715_GGATTACAGTCGTTTG	CF2	-0.270974	0.280221	0.12573	0.0278434
TM.715_GGATTACTCCGAATGT	CF1	-0.1844	0.313269	0.560641	-0.010082
TM.715_GGCGACTAGTGGTAAT	CF2	-0.26798	0.365596	0.129262	-0.000205819
TM.715_GGCTCGATCTTCGGTC	CF2	-0.269557	0.440272	0.235655	-0.0443058
TM.715_GGGTTGCGTGGTACAG	CF1	-0.149024	0.351902	0.11247	-0.0385375
TM.715_GTACGTAAGAGACGAA	CF2	-0.104965	0.359821	0.190755	-0.0113685
TM.715_GTACGTATCTATCCCG	CF2	-0.146837	0.350524	0.28529	-0.0130845
TM.715_GTCAAGTTCGCTTAGA	CF1	-0.276	0.37987	0.111136	0.0284243
TM.715_GTCACGGGTATTAGCC	CF2	-0.272511	0.285939	0.444831	-0.012058
TM.715_GTCGGGTGTACCCAAT	CF1	-0.297975	0.391435	0.146068	0.0297056
TM.715_GTGCTTCCAAAGTCAA	CF2	-0.264572	0.3633	0.137962	-0.0131851
TM.715_GTGCTTCGTAAGAGAG	CF1	-0.148431	0.354458	0.11399	-0.0362244
TM.715_GTGGGTCAGCATCATC	CF1	-0.274797	0.363338	0.115931	-0.00358194
TM.715_GTTACAGCAAGAAAGG	CF1	-0.271683	0.354802	0.187338	0.026317
TM.715_GTTTCTAGTGTGTGCC	CF1	-0.275024	0.283162	0.118153	-0.0100881
TM.715_TAAACCGTCGTCGTTC	CF2	0.219732	0.528336	0.0768507	-0.0515857
TM.715_TAAGCGTCAATGTTGC	CF2	-0.270346	0.291265	0.125964	-0.0324334
TM.715_TACTTACAGTGTGGCA	CF2	-0.273434	0.282523	0.119696	0.00672328
TM.715_TAGACCACACGTGAGA	CF1	-0.283178	0.35474	0.170813	-0.0136586
TM.715_TATCAGGCAAGCTGAG	CF1	-0.272391	0.364728	0.120281	-0.0282371
TM.715_TCAGCAACAGCTCGCA	CF2	-0.269143	0.448717	0.125496	-0.00716537
TM.715_TCAGGTAAGTCAAGCG	CF2	-0.272993	0.345479	0.185794	-0.020704
TM.715_TCGAGGCAGATAGGAG	CF2	-0.0830268	0.291443	0.126759	-0.00375394
TM.715_TCGCGAGGTGTTGGGA	CF1	-0.0127664	0.364019	0.183054	-0.0176807
TM.715_TCGTAGAAGAGTTGGC	CF1	-0.114295	0.341547	0.0846153	-0.0128126
TM.715_TCTATTGAGGCGCTCT	CF1	-0.270974	0.286699	0.187737	-0.0133101
TM.715_TCTCTAATCTTACCTA	CF1	0.667153	0.630644	0.227194	-0.0797139
TM.715_TCTTTCCCATCGGAAG	CF1	-0.0280759	0.47093	0.0735531	-0.0571642
TM.715_TGAAAGAGTTCACGGC	CF2	-0.138402	0.304669	0.196142	-0.010733
TM.715_TGACTAGCACATTCGA	CF1	-0.27993	0.356172	0.174504	-0.0209155
TM.715_TGACTTTGTCGCGAAA	CF1	0.194195	0.32614	0.190671	0.0400517
TM.715_TGCCCTAAGTGATCGG	CF2	-0.295703	0.334324	0.0722434	-0.0316825
TM.715_TGCGGGTCATACGCTA	CF1	-0.302106	0.486031	0.136673	0.0119658
TM.715_TGCTACCAGCTGAAAT	CF1	-0.325257	0.276486	0.098403	-0.049106
TM.715_TGGTTCCAGCGACGTA	CF1	-0.143441	0.284217	0.296839	0.00368762
TM.715_TGTGGTAGTCACACGC	CF1	-0.152924	0.356587	0.176152	-0.0409684
TM.715_TGTTCCGCATGCCTTC	CF2	-0.270533	0.360098	0.236035	-0.029443
TM.715_TTAGGACAGTGCGATG	CF1	-0.277016	0.277714	0.113873	-0.0159186
TM.715_TTCGGTCAGGACGAAA	CF1	-0.213352	0.387187	0.343553	0.0692681
TM.715_TTGAACGTCGCGCCAA	CF1	0.051252	0.298937	0.191678	-0.0241614
TM.715_TTGACTTCAATAGAGT	CF2	-0.273527	0.291912	0.306571	-0.0179273
TM.715_TTGCGTCCAATGACCT	CF2	-0.268836	0.351557	0.126595	-0.00480477
TM.715_TTTCCTCAGCGACGTA	CF2	0.0562257	0.305401	0.249843	0.0160205
TM.715_TTTGCGCTCCCTTGTG	CF1	-0.275679	0.350917	0.226524	0.0220769
TM.715_TTTGGTTCATTCCTCG	CF1	-0.139999	0.354515	0.11565	0.00557352
TM.744_AAAGATGGTCTAGGTT	PBMC	-0.278727	0.274105	0.466367	0.0144891
TM.744_AAAGTAGCATGTAGTC	CF2	-0.146737	0.355562	0.1856	-0.0213309
TM.744_AACCATGCAGGGTATG	CF1	-0.280665	0.35331	0.230471	-0.00302787
TM.744_AACGTTGTCACTATTC	CF1	-0.014881	0.355258	0.174629	0.0261231
TM.744_AACTCAGTCGCGTTTC	CF1	-0.134238	0.340531	0.112306	-0.0145688
TM.744_AACTCCCAGCAGATCG	CF1	-0.271456	0.36415	0.121006	-0.0215874
TM.744_AACTGGTCACGAAAGC	PBMC	-0.130795	0.36631	0.202981	0.011944
TM.744_AAGACCTTCAGTGTTG	CF1	-0.152292	0.273411	0.109616	-0.0185821
TM.744_AAGGCAGCACCAGGCT	CF1	-0.269384	0.299713	0.127367	-0.00883321
TM.744_AAGGCAGGTGGCAAAC	CF1	-0.298978	0.322625	0.283733	-0.0769364
TM.744_ACACTGAGTGAAATCA	CF1	-0.277257	0.348515	0.110365	-0.0180981
TM.744_ACCTTTAAGTGATCGG	PBMC	-0.104731	0.287912	0.125473	-0.0288207
TM.744_ACGCCAGAGTGGTAAT	CF1	-0.284007	0.263751	0.179968	-0.0113208
TM.744_ACGGGCTCATTACCTT	PBMC	-0.270747	0.355956	0.307131	-0.0208364
TM.744_ACGGGCTTCAACTCTT	CF1	-0.272953	0.361164	0.119977	-0.0134654
TM.744_ACGGGCTTCCGAATGT	CF1	-0.179537	0.458114	0.177074	-0.00471786
TM.744_ACGGGTCGTCACTTCC	CF1	-0.282015	0.436534	0.428752	-0.00424618
TM.744_ACGTCAAAGTGGGATC	CF2	-0.273527	0.352952	0.120304	-0.0211968
TM.744_ACTGAGTAGTAGGCCA	CF2	-0.102034	0.302604	0.130361	-0.0209391
TM.744_ACTTTCATCACTCCTG	CF1	-0.287202	0.410064	0.0913508	-0.0187686
TM.744_AGACGTTAGAGGGCTT	PBMC	-0.2787	0.339552	0.220893	-0.0267745
TM.744_AGATCTGGTCATGCAT	CF1	-0.281227	0.356961	0.216166	0.0413814
TM.744_AGCTCTCTCACTCTTA	CF1	-0.160633	0.178673	0.286372	-0.0567012
TM.744_AGCTCTCTCTTCGGTC	CF2	-0.274249	0.364139	0.192895	0.0122039
TM.744_AGGCCGTCACGTTGGC	PBMC	-0.265922	0.305088	0.252732	0.0184094
TM.744_AGGGAGTTCAGCTCTC	CF1	-0.123421	0.408239	0.0993259	-0.017683
TM.744_AGGGATGCACATTAGC	CF1	-0.284635	0.336531	0.0949992	0.0211511
TM.744_AGGGATGGTGCATCTA	PBMC	-0.273166	0.206571	0.30992	-0.00507564
TM.744_AGGTCATGTTAAAGAC	CF1	-0.282042	0.272088	0.216452	-0.0192453
TM.744_CAAGGCCTCCCTTGCA	PBMC	-0.279796	0.343506	0.175599	0.0088098
TM.744_CACAGTACAAGCTGAG	PBMC	-0.02112	0.290849	0.136184	-0.0246463
TM.744_CACATAGCATAGTAAG	PBMC	-0.268127	0.303706	0.200866	0.000970832
TM.744_CACCAGGGTCACCTAA	PBMC	-0.191632	0.282566	0.192096	0.0129957
TM.744_CAGCTGGAGATCCCGC	CF1	-0.170251	0.389931	0.236146	-0.0385953
TM.744_CAGCTGGCATTTCAGG	CF2	-0.147464	0.290654	0.116305	0.0158082
TM.744_CATCAAGGTGGCCCTA	CF1	-0.123863	0.329945	0.163025	-0.0156128
TM.744_CATCAGAAGACATAAC	CF1	-0.293631	0.485056	0.210555	-0.0375398
TM.744_CATCCACAGGTAGCTG	CF1	-0.147888	0.358426	0.116632	-0.0140376
TM.744_CATCCACGTCAAGCGA	PBMC	-0.276896	0.286258	0.223788	0.00709019
TM.744_CATGACAGTAGCACGA	CF1	-0.202242	0.270418	0.230142	0.151614
TM.744_CATGGCGCACAAGACG	CF1	-0.276334	0.353299	0.18083	-0.00521211
TM.744_CCACTACAGGGATACC	CF1	-0.273514	0.286514	0.12124	0.00418414
TM.744_CCATGTCCAGGTCGTC	CF1	-0.287469	0.334725	0.180707	0.00491071
TM.744_CCATTCGAGTGGACGT	CF2	-0.276522	0.356649	0.113803	-0.0307264
TM.744_CCCAGTTTCTGAGTGT	CF1	-0.274022	0.273307	0.117919	-0.0125786
TM.744_CCCTCCTGTTGAGTTC	PBMC	-0.172145	0.331955	0.275811	-0.0431672
TM.744_CCGTACTGTGTGCCTG	CF1	-0.277123	0.347067	0.112376	-0.0476497
TM.744_CCGTGGAGTAGCACGA	CF1	-0.274784	0.207057	0.229711	-0.0313883
TM.744_CCTACACCACCTTGTC	CF2	-0.264545	0.367787	0.137026	0.00949536
TM.744_CCTTCGAGTACTTGAC	PBMC	-0.268034	0.456409	0.129332	-0.0239582
TM.744_CCTTTCTCAAGTCATC	CF1	-0.30248	0.331636	0.157133	-0.00872953
TM.744_CGAACATAGAATAGGG	CF1	-0.280572	0.496276	0.174509	-0.0388297
TM.744_CGATCGGAGGAGCGAG	CF1	-0.265253	0.371669	0.245692	-0.00592461
TM.744_CGATGTACAAGCCCAC	CF1	-0.137937	0.561083	0.181007	0.0241456
TM.744_CGCGTTTTCGGTGTTA	PBMC	-0.26786	0.390369	0.194963	-0.0054434
TM.744_CGGCTAGGTGAAGGCT	CF1	-0.272017	0.367661	0.297533	-0.015857
TM.744_CGGTTAACACAACTGT	CF1	-0.160115	0.336222	0.180421	-0.044502
TM.744_CGTAGCGAGGCAGTCA	CF1	-0.0286744	0.342047	0.101922	-0.0415826
TM.744_CGTGAGCGTCCAAGTT	CF1	-0.268194	0.286146	0.13125	-0.00832394
TM.744_CTACCCACATTTGCTT	PBMC	-0.153099	0.285066	0.106927	-0.0451953
TM.744_CTAGTGAAGCCCAGCT	CF1	-0.276602	0.339418	0.427428	-0.0182319
TM.744_CTCATTACAGTTCATG	PBMC	-0.281307	0.268175	0.185828	-0.0117024
TM.744_CTCATTACATCATCCC	CF1	-0.139669	0.291568	0.23994	-0.0155114
TM.744_CTCCTAGGTAAATACG	CF1	-0.148771	0.35335	0.100519	-0.0262005
TM.744_CTCGTACGTCAGGACA	CF1	-0.220919	0.403772	0.141125	-0.011744
TM.744_CTCTAATCAAACGTGG	CF1	-0.282563	0.35532	0.210322	0.0199859
TM.744_CTGCGGAGTTAGGGTG	CF2	-0.274891	0.281525	0.227734	-0.0059197
TM.744_CTGCTGTAGGTAGCCA	CF1	-0.30129	0.395361	0.0633328	0.0270579
TM.744_CTTAACTCAGGTCGTC	CF1	-0.117331	0.405385	0.165082	-0.0262045
TM.744_CTTACCGAGCTTCGCG	CF1	-0.27457	0.208012	0.119907	0.0128568
TM.744_CTTTGCGTCAGAGACG	CF2	-0.106063	0.213344	0.483248	-0.0237293
TM.744_GAAATGAGTTATGCGT	CF2	-0.263262	0.386509	0.200275	0.0182061
TM.744_GAACCTATCGAGCCCA	PBMC	-0.269932	0.40783	0.124935	-0.00524349
TM.744_GACGCGTAGGCTATCT	CF2	0.156143	0.158259	0.0743716	-0.0213305
TM.744_GACGTGCTCCTCAACC	CF1	-0.279115	0.348704	0.231763	-0.0202629
TM.744_GACTACAGTTCAGTAC	CF2	-0.105185	0.411809	0.391814	-0.00509865
TM.744_GCAAACTAGAAGGACA	CF1	-0.298363	0.330035	0.24979	-0.040371
TM.744_GCAATCATCTGATTCT	CF1	-0.282296	0.358272	0.0994428	-0.0162493
TM.744_GCATGCGGTTTAGCTG	CF1	-0.271549	0.36722	0.235005	7.6309e-05
TM.744_GCGCCAATCCCTAATT	CF1	-0.150719	0.289878	0.284074	-0.034332
TM.744_GCGCGATGTCCAGTGC	CF1	-0.266724	0.424289	0.132512	-0.0131884
TM.744_GGACAAGTCGGTGTCG	CF1	-0.148928	0.332969	0.538191	0.00604646
TM.744_GGACGTCAGCTACCGC	CF1	-0.279088	0.347151	0.108611	-0.0278742
TM.744_GGATGTTGTGGAAAGA	CF1	-0.13151	0.250165	0.278383	-0.0279051
TM.744_GGATTACTCTCTGTCG	CF1	-0.154555	0.408729	0.546749	0.0472631
TM.744_GGCGTGTAGGCACATG	CF1	-0.272792	0.421473	0.119579	0.0130881
TM.744_GGGCATCGTCATCGGC	CF1	-0.157473	0.327801	0.212072	-0.0142703
TM.744_GTAACGTTCAAGGTAA	CF2	-0.276375	0.35119	0.113218	0.0235397
TM.744_GTACTCCGTGGACGAT	CF1	-0.300275	0.309338	0.200873	0.0106534
TM.744_GTATTCTGTCATCGGC	CF1	-0.148066	0.288424	0.115323	0.0183294
TM.744_GTCAAGTCATCGACGC	CF1	-0.145602	0.27678	0.120772	-0.0269272
TM.744_GTCCTCAGTTACGGAG	CF1	-0.275626	0.202398	0.114177	0.0190261
TM.744_GTCGTAACAAACGTGG	PBMC	-0.276923	0.286768	0.450726	-0.0468533
TM.744_GTTACAGCACGTAAGG	CF1	-0.273153	0.357093	0.120795	-0.0247057
TM.744_GTTACAGGTGTCGCTG	CF1	-0.160208	0.263848	0.0944379	-0.0371725
TM.744_GTTTCTACAGGCGATA	CF1	-0.27179	0.364862	0.232748	0.0219986
TM.744_GTTTCTAGTCCGTCAG	CF2	-0.111998	0.352385	0.237431	0.0247125
TM.744_TACCTTATCTGGCGTG	CF1	-0.104971	0.273605	0.524945	0.0207902
TM.744_TACTTACCAACACCTA	PBMC	-0.102062	0.341665	0.303308	-0.012121
TM.744_TACTTACTCGCATGGC	CF1	-0.289608	0.342038	0.0854806	-0.0380913
TM.744_TACTTGTAGATCCCGC	CF1	0.15095	0.456332	0.0161139	-0.0358924
TM.744_TACTTGTGTCTCGTTC	CF2	-0.147264	0.35073	0.116305	-0.0306722
TM.744_TAGCCGGAGCTCTCGG	CF1	-0.273968	0.292035	0.228314	-0.0271599
TM.744_TAGTTGGGTAGTAGTA	CF1	-0.272672	0.368697	0.120608	-0.0260998
TM.744_TCACAAGGTCTCATCC	CF1	-0.153546	0.401445	0.518305	0.0255765
TM.744_TCACGAAGTAATCACC	CF1	-0.269357	0.292709	0.192981	-0.0323806
TM.744_TCACGAAGTCACACGC	CF2	-0.141209	0.35385	0.392984	-0.0179823
TM.744_TCAGCTCTCGCCCTTA	CF1	-0.143941	0.335266	0.0899008	-0.00615587
TM.744_TCGTAGAAGTAACCCT	CF1	-0.137441	0.363409	0.1813	-0.00889911
TM.744_TGACAACAGGGCACTA	PBMC	-0.141553	0.277297	0.294612	-0.0122721
TM.744_TGACGGCGTCAAAGAT	CF1	-0.141673	0.366364	0.293303	0.0155776
TM.744_TGACTAGCACTGCCAG	CF1	-0.185709	0.35352	0.120398	-0.00864643
TM.744_TGCACCTAGGCCCTCA	PBMC	-0.28366	0.33985	0.386179	-0.040575
TM.744_TGCGCAGGTAGCCTAT	CF1	-0.272792	0.359749	0.195307	-0.0270259
TM.744_TGCTACCGTACCGTAT	CF1	-0.268622	0.361026	0.483909	-0.0313151
TM.744_TGGCTGGAGATGCGAC	CF1	-0.122661	0.342888	0.0997936	0.0225276
TM.744_TGTCCCAAGCATGGCA	CF1	-0.156939	0.400535	0.101735	-0.0341086
TM.744_TGTTCCGTCACAATGC	PBMC	-0.270373	0.356867	0.123883	-0.00977503
TM.744_TTAACTCAGAGGTTAT	CF1	-0.145856	0.271916	0.348365	-0.0134121
TM.744_TTCGGTCAGATGTGGC	PBMC	-0.160646	0.32287	0.233243	-0.0350482
TM.744_TTGGAACAGCACACAG	CF1	-0.0296498	0.254434	0.395825	0.0515282

## Sheet: Fig2f
	PBMC	Fate 1	Fate 2
G1	84	186	49
S	74	151	36
G2M	29	102	23

## Sheet: Fig3c
Signature	HR	lower	upper
FOXP3	1.73008	2.41792	1.23792
CCR8	1.24446	1.77164	0.874148
Plitas	0.853683	1.26497	0.576119
Desimone	1.51384	2.1511	1.06537
CF1	1.93871	2.68316	1.40081
TI	2.34468	3.24918	1.69198

## Sheet: Fig4b
	PBMC	Fate 1	Fate 2
CD177+	0	110	6
CD177-	187	329	102

## Sheet: Fig4e
	CD177+ Treg																CD177+ Tconv
Breast	37.9	23.6	3	56.3	3.75	22.4	29	14.3	16.4	12.6	22.4	38.2	28.8				0	1.13	0.31	0.34	0	0	0.25	0	0.39	0.44	0.33	0.27	0
Renal	16.8	6.8	48.1	13.3	7.24	15.2	33	20.9	19.7								0.39	0.96	3.91	1.42	0.57	0.72	1.18	0.19	0.23

## Sheet: Fig5a_x0009_
	KO										WT
25	173.989	142.78	0	0	0	148.313	0	0	0	0	98.4379	0	234.512	0	130.966	0		95.0124	115.83	0
27	178.071	225.968	0	0	159.062	154.678	0	0	0	0	124.721	0	270.717	0	147.247	14.04	78.4275	209.216	156.681	0
31	209.825	489.429	0	0	171.366	176.509	0	82.6394	0	0	213.861	196.435	700.183	0	210.424	168.13	249.832	219.31	423.843	124.648
33	270.135	446.78	0	0	264.494	332.23	0	163.012	0	0	355.91	447.243	801.361	0	232.091	409.943	369.297	379.764	722.756	214.389
35	330.451	887.563	0	0	275.226	440.053	0	241.669	0	0	468.11	516.23	1183.78	0	286.584	577.073	651.357	447.243	883.646	233.937
38	360.861	1284.13	0	0	389.494	518.258	0	275.556	0	0	688.816	501.406	1224.03	0	353.153	677.289	743.6	427.261	1132.24	453.107

## Sheet: Fig5b
Days	WT_1	WT_2	WT_3	WT_4	WT_5	WT_6	KO_1	KO_2	KO_3	KO_4	KO_5	KO_6	KO_7
1	0	0	0	0	0	0	0	0	0	0	0	0	0
4	0	0	0	0	0	0	0	0	0	0	0	0	0
7	0	0	0	0	0	0	0	0	0	0	0	0	0
11	0	0	0	0	0	0	0	0	0	0	0	0	0
14	0.102245	0.065	0.11232	0.057915	0	0.057915	0	0	0.03744	0.022295	0.02548	0.03744	0.01638
18	0.11011	0.065	0.234	0.0715	0	0.0715	0	0	0.0416	0.0416	0.01404	0.02548	0.01638
21	0.2925	0.065	0.234	0.12168	0	0.12168	0	0	0.086515	0.065	0.01404	0.05265	0
25	0.41327	0.0845	0.356915	0.248625	0.03328	0.214032	0	0	0.142805	0.057915	0	0.102245	0
28	0.38272	0.1911	0.598	0.3757	0.065	0.38272	0	0	0.3328	0.0715	0	0.20384	0
31	0.45084	0.219375	0.624	0.69212	0.065	0.56862	0	0	0.572	0.086515	0.01404	0.28288	0
35		0.28288	1.16064	1.2794	0.0715	0.80262	0	0	0.7865	0.1011	0.022295	0.394485	0

## Sheet: Fig5c
Dates	KO (6/10)										WT (6/11)
0	0	0	0	0	0	0	0	0	0	0	0	0	0	0	0	0	0	0	0	0	0
7	0	0	0	0	0	0	0	0	0		0	0	0	0	0	0	0	0	0	0
11	0	0	0	0	0	0	0	0	0	0	0	0	0	0	0	0	0	0	0	0	0.032
14	0	0.0556875	0	0.0455625	0	0.004	0.004	0	0	0.0214375	0.009375	0.004	0	0.0078125	0	0.09075	0.004	0.009375	0	0	0.0875
17	0	0.0455625	0	0.075	0	0.009375	0.004	0.004	0	0.0759375	0.0556875	0.0135	0	0.036	0	0.117	0.004	0.0225	0	0	0.336
21	0	0.036	0	0.09075	0	0.0214375	0.02025	0.0135	0	0.06875	0.126	0.06075	0	0.0625	0	0.225	0.009375	0.0875	0	0	0.25725
24	0	0.036	0	0.153	0	0.0831875	0.0135	0.050625	0	0.0556875	0.117	0.04	0	0.09375	0	0.325125	0.009375	0.036	0	0	0.7865
28	0	0.075	0	0.08125	0	0.196	0.01575	0.0625	0	0.225	0.225	0.0455625	0	0.144	0	0.3645	0.01575	0.045563	0	0	0.42525
31	0	0.210938	0	0.20825	0	0.196875	0.0455625	0.0983125	0	0.28125	0.307063	0.0831875	0	0.267188	0	0.6615	0.015625	0.117	0	0	0.936

## Sheet: Fig6a
	WT													KO
N-Blood	0.415783	0.590146	0.248083	0.342287	0.447427	0.142317								0.195284	0.471432	0.164411	0.328307	0.427742	0.073495	0.296327
N-Spleen	1.49727	1.32445	2.00659	1.03535	1.07028	0.436681								0.787728	2.18734	0.572048	1.10811	0.999433	0.740973	1.50108
N-LN	1.88325	1.39745	2.2604	2.55801	2.11998	1.32933								2.8255	2.93683	1.34401	2.18017	0.689341	1.73583	1.97527
N-Thymus	0.176889	0.118988	0.111963	0.141101	0.208999	0.39041								0.168547	0.137424	0.101063	0.121657	0.163915	0.261506	0.202824
N-Lung	0.942857	0.970303	0.721077	1.20189	0.176678	0.459902								0.782628	0.941423	0.49042	0.105611	0.214323	1.08438	1.14593
T-Blood	0.17478	0.225391	0.157171	0.22315										0.215532	0.177033	0.480484	0.243558
T-Spleen	0.319769	0.316759	0.229965	0.208987	0.283492	0.315878	1.24169	1.09673	1.28133	1.04425				0.340747	0.304992	0.235747	0.166885	0.195258	0.188215	0.330542	0.154628	1.42297	1.37778	0.686448	0.497741
T-DLN	2.95897	5.10082	2.89047	5.09117										3.12195	5.02817	5.07307	4.00066
T-LN	2.64593	3.06872	2.95994	3.3195										2.45614	2.68098	3.19281	2.00364
T-Thymus	0.8118	0.259493	0.532899	0.491249										0.148904	0.185168	0.197105	0.342886
T-Lung	1.05697	1.34328	1.32892	0.664502										0.936864	0.878945	1.11791	1.01032
Tumor	3.36467	4.80683	4.75415	5.15264	5.75293	3.08102	6.70151	5.88333	5.06545	5.55494	10.7027	10.1085	6.45469	2.1393	2.73635	3.73188	4.47701	2.71253	1.23588	1.26481	1.73815	2.56571	4.88036	2.70606	5.35714	5.37518

## Sheet: Fig6b
	KO																				WT
CD4 Tconv to Treg	2.94611	2.77785	1.56155	1.31676	2.20554	6.1757	6.09367	4.20674	5.13371	3.22639	5.82096	0.666667	4.14647								2.86638	1.75173	0.517875	1.21078	0.675262	1.29941	3.24565	3.04985	4.79328	2.69215	1.33189	1.73006	2.30604
CD8 T to Treg	5.46521	7.85607	3.50595	3.08313	5.77551	7.11163	14.7378	15.9303	10.8324	3.92431	8.30349	1.33333	4.03046								4.49163	2.56392	2.929	2.81293	3.51295	4.81142	3.2233	3.50579	4.26357	2.79678	1.98509	1.38344	2.63758

[truncated: 37 more sheets: Fig6c, Fig6f-h, Fig6g-i, Fig6j, Fig7a, Fig7b, Fig7c, Fig7d, Fig7e, FigS1e, FigS2d, Figs2e, FogS3a, FigS3b, FigS3c, FigS4b, FigS4c, FigS6a, FigS6b, FigS7a …]
